# Supplementary material for: Error Rates in Users of Automatic Face Recognition Software
Source: PLoS One. 2015 Oct 14;10(10):e0139827. doi: 10.1371/journal.pone.0139827 (PMC4605725; doi:10.1371/journal.pone.0139827)
Supplement: S1 Data — Excel spreadsheet containing performance data from Experiments 1 and 2, separately for each participant (by-subject) and for each target identity (by-item). Target identities used in Experiment 2 are coded for ethnicity. (XLSX) [file pone.0139827.s001.xlsx]

## Sheet: Experiment 1 Subjects
SUBJECT #	DEMOGRAPHICS		OVERALL		ACCURACY (%)															LATENCY (s)
	SEX	AGE	ACCURACY (%)	LATENCY (s)	CR			FA			HIT			MISS			MISID			CR			FA			HIT			MISS			MISID
					CHILD	ADOLESCENT	ADULT	CHILD	ADOLESCENT	ADULT	CHILD	ADOLESCENT	ADULT	CHILD	ADOLESCENT	ADULT	CHILD	ADOLESCENT	ADULT	CHILD	ADOLESCENT	ADULT	CHILD	ADOLESCENT	ADULT	CHILD	ADOLESCENT	ADULT	CHILD	ADOLESCENT	ADULT	CHILD	ADOLESCENT	ADULT
101	Male	18	35	10.2784	59.1837	39.2857	31.1111	40.8163	60.7143	68.8889	13.4615	30.2326	36.3636	40.3846	30.2326	18.1818	46.1538	39.5349	45.4545	9.10536	11.0419	12.2067	9.90351	11.0519	9.73364	10.0299	10.2706	14.6513	9.10138	5.22351	11.3802	11.9398	8.0729	9.46791
102	Female	18	36.3333	13.2635	12.2449	17.5	26.2295	87.7551	82.5	73.7705	44	54.8387	63.1579	2	3.22581	10.5263	54	41.9355	26.3158	17.9101	24.1604	20.1455	12.5651	11.3082	14.3395	12.2506	12.8714	13.3697	20.2341	15.2166	7.16447	11.5031	11.9874	9.17996
103	Female	18	53.1034	11.4098	46.8085	42.2222	41.1765	53.1915	57.7778	58.8235	50	62.7451	77.2727	17.3077	11.7647	11.3636	32.6923	25.4902	11.3636	12.5713	13.3209	14.3139	10.4127	12.3051	12.9454	10.6337	9.0946	9.36365	11.5561	11.8756	10.9899	10.1884	12.6436	11.2632
104	Female	18	41	6.6502	45.8333	43.1373	39.2157	54.1667	56.8627	60.7843	28.8462	43.1373	46.8085	44.2308	19.6078	19.1489	26.9231	37.2549	34.0426	5.94703	6.40433	7.2182	6.49125	6.59786	7.55636	6.89365	6.28839	6.75783	6.91133	8.08792	7.53605	5.58683	5.56004	6.41671
105	Male	18	52.3333	7.84752	78.4314	73.0769	63.8298	21.5686	26.9231	36.1702	14.8936	46.9388	35.1852	61.7021	40.8163	44.4444	23.4043	12.2449	20.3704	7.83107	7.65826	7.2558	8.91529	10.6864	10.1706	6.71662	7.89812	7.3464	5.96389	7.30662	7.6784	9.48106	11.9081	5.85323
106	Female	18	52	9.15239	43.3962	46.1538	48.8889	56.6038	53.8462	51.1111	41.6667	61.7021	69.0909	25	17.0213	14.5455	33.3333	21.2766	16.3636	8.44627	9.94415	9.74356	9.81152	9.70166	8.90014	6.63127	8.0194	8.2902	11.7713	8.10419	9.27044	9.56153	13.594	8.70537
107	Female	19	48	8.79514	46.4286	41.5094	39.0244	53.5714	58.4906	60.9756	44.4444	55.102	58.9286	13.3333	20.4082	14.2857	42.2222	24.4898	26.7857	7.67636	10.3913	13.8904	8.23695	8.34068	8.99905	6.57741	9.77332	7.42753	13.029	9.49709	7.39317	9.22169	7.11293	8.27079
108	Female	18	45.3333	9.01183	51.9231	41.1765	44.6809	48.0769	58.8235	55.3191	33.3333	55.3191	45.4545	29.1667	19.1489	30.9091	37.5	25.5319	23.6364	10.3279	8.87473	10.5882	8.65364	8.98263	7.19481	9.25031	7.94985	8.68754	7.83977	13.0325	10.4948	7.70676	7.97261	10.1035
109	Female	20	56.6667	8.37733	52.9412	60.4167	58.8235	47.0588	39.5833	41.1765	54	57.6923	56.25	10	15.3846	14.5833	36	26.9231	29.1667	10.0418	9.33484	9.00245	8.2215	8.26059	8.34405	7.54592	6.45168	8.2589	8.4471	6.98024	12.5635	9.28566	6.90685	7.26107
110	Female	17	52.6667	6.90479	66.6667	76	63.4615	33.3333	24	36.5385	24	30.7692	56.25	48	44.2308	33.3333	28	25	10.4167	7.03485	6.39871	7.88816	5.53007	6.6436	8.83089	5.81263	7.1097	5.93657	6.74528	7.23313	6.9321	6.18351	6.74878	9.92212
111	Female	21	28	6.52977	29.6296	28.5714	31.9149	70.3704	71.4286	68.0851	31.1111	16	30.9091	22.2222	20	29.0909	46.6667	64	40	8.47082	8.31556	6.84856	5.89466	7.15357	6.2564	5.89603	6.14506	6.34769	9.74827	8.05315	8.10296	6.3093	4.6865	4.54251
112	Male	18	28.3333	5.74941	26.4151	25.9259	34.8837	73.5849	74.0741	65.1163	22.449	29.5455	31.5789	18.3673	22.7273	17.5439	59.1837	47.7273	50.8772	9.45127	7.53027	5.74304	5.77388	5.49754	5.39835	4.72021	5.0937	4.46723	7.19085	6.0731	6.9442	4.62578	6.08743	5.14741
113	Female	19	48.6667	5.2086	61.5385	48.0769	47.8261	38.4615	51.9231	52.1739	39.5833	38.7755	54.717	25	20.4082	16.9811	35.4167	40.8163	28.3019	5.48476	5.21707	4.77246	5.36845	5.29113	5.6969	5.02987	4.7731	4.62255	5.72823	5.77224	4.89256	4.52111	6.16798	4.91127
114	Male	19	30	5.1344	19.2308	19.0476	23.2143	80.7692	80.9524	76.7857	23.913	43.1034	50	4.34783	3.44828	10.8696	71.7391	53.4483	39.1304	5.14062	5.68625	8.97692	5.45172	6.3171	5.1604	4.6081	3.76936	3.48252	6.96113	8.4578	6.34382	4.57812	4.45341	4.68682
115	Female	19	25	4.07092	22.4138	17.5	11.5385	77.5862	82.5	88.4615	30.2326	27.1186	41.6667	6.97674	8.47458	2.08333	62.7907	64.4068	56.25	5.08153	5.05307	6.16806	4.15773	3.30881	3.70851	3.79703	4.16661	4.40976	5.81111	5.05972	4.92979	3.6327	4.07334	4.11859
116	Female	20	49.6667	4.48526	72.7273	48.9362	60.4167	27.2727	51.0638	39.5833	34.0426	32.6531	46.2963	40.4255	51.0204	31.4815	25.5319	16.3265	22.2222	4.86405	4.16692	4.43277	4.97643	4.38721	5.32758	4.75831	4.24325	4.27096	4.62507	3.85548	4.3159	4.74699	4.25843	3.83337
117	Female	19	66.3333	8.39182	81.6327	81.1321	87.5	18.3673	18.8679	12.5	40	51.0638	56.6038	46	38.2979	37.7358	14	10.6383	5.66038	7.20656	7.6474	7.40926	10.5925	9.52707	10.8591	8.71043	8.87752	9.1209	7.73043	7.92275	8.56885	9.30077	15.8245	12.1963
118	Female	17	21.3333	8.97969	18	22	12	82	78	88	22.449	28	25.4902	12.2449	10	5.88235	65.3061	62	68.6275	12.5185	10.1009	11.5031	10.0717	8.43184	8.79146	8.45515	5.86289	6.52044	10.9735	7.82609	11.8481	7.80847	8.15568	10.5554
119	Female	21	44.6667	8.73619	50	52.9412	40.8163	50	47.0588	59.1837	35.4167	36	51.9231	31.25	36	21.1538	33.3333	28	26.9231	8.9184	9.02484	9.1473	8.79321	8.61052	8.396	8.58034	10.2458	7.03594	8.52098	11.0478	8.68958	8.27489	7.38726	8.78376
120	Female	19	38.6667	5.84883	53.8462	33.3333	32	46.1538	66.6667	68	29.1667	42.3077	40	22.9167	15.3846	16	47.9167	42.3077	44	4.78352	7.40153	7.38387	5.67758	6.83425	5.72918	5.54977	5.34969	5.5143	4.82181	8.193	8.49608	5.44865	5.40958	4.44709
121	Female	18	44.6667	4.28445	59.1837	62.5	58.4906	40.8163	37.5	41.5094	18.8679	31.3725	39.1304	47.1698	45.098	41.3043	33.9623	23.5294	19.5652	3.89683	4.12974	4.64248	3.74575	4.08718	4.39748	4.46545	4.19694	4.19133	4.391	4.49819	4.57902	4.42819	4.27204	4.53713
122	Female	19	55.6667	8.78524	66.6667	58.8235	64.5833	33.3333	41.1765	35.4167	36.1702	58.8235	48.0769	48.9362	23.5294	34.6154	14.8936	17.6471	17.3077	8.20551	8.79192	8.07197	10.5576	9.28838	11.664	7.33043	8.63853	7.61236	9.39697	9.28104	9.25487	8.78815	8.24581	7.31872
123	Female	22	36.6667	9.40681	26.4151	18.3673	39.5833	73.5849	81.6327	60.4167	41.3043	47.0588	47.1698	17.3913	25.4902	15.0943	41.3043	27.451	37.7358	11.2752	9.98593	9.87057	8.72715	9.78851	11.0482	8.51882	9.61541	9.12421	8.54496	10.0247	10.0843	7.72419	8.1909	8.64806
124	Male	18	40.6667	5.98196	39.2157	48	67.3469	60.7843	52	32.6531	32.6531	36.7347	21.1538	24.4898	30.6122	48.0769	42.8571	32.6531	30.7692	5.93924	5.90011	6.16285	6.53806	5.71103	5.54071	4.62293	4.88217	5.49627	6.34277	7.19735	6.47512	5.65256	5.17223	7.58072
125	Female	19	44	8.40529	39.1304	42.5926	54	60.8696	57.4074	46	37.037	50	42	22.2222	19.5652	26	40.7407	30.4348	32	8.98623	7.4213	8.38921	8.90859	9.15932	8.81063	7.57955	7.81253	8.35973	6.44657	12.7589	8.74134	8.08834	7.93174	7.81036
126	Male	18	49	7.61402	50.8772	45.6522	63.8298	49.1228	54.3478	36.1702	36.3636	49.0909	47.0588	22.7273	18.1818	29.4118	40.9091	32.7273	23.5294	7.08037	8.6525	7.61004	7.18155	8.67313	8.77673	5.96035	7.80365	6.48394	7.35531	8.19773	7.86789	7.34673	7.47161	8.31637
127	Female	18	30.3333	5.85875	31.3725	33.3333	29.4118	68.6275	66.6667	70.5882	23.5294	33.3333	31.1111	29.4118	7.40741	20	47.0588	59.2593	48.8889	5.9426	5.76133	5.74131	6.33029	5.78825	6.39617	5.37007	6.26784	6.04737	6.19279	5.92159	5.57465	4.88523	5.55276	5.61762
128	Female	19	36.6667	7.36658	36.5385	28.5714	45.2381	63.4615	71.4286	54.7619	34.6939	32.5581	43.1034	22.449	18.6047	17.2414	42.8571	48.8372	39.6552	5.6713	7.20708	8.6149	7.06302	7.79122	9.60602	8.39377	7.65963	8.42667	5.8932	7.05089	6.29771	6.47252	5.29943	7.1974
129	Female	36	23.3333	6.73556	20	16.6667	32.6923	80	83.3333	67.3077	25	23.0769	21.7391	23.0769	15.3846	21.7391	51.9231	61.5385	56.5217	6.52356	8.81828	9.02471	5.68694	6.7988	6.84615	6.39448	5.31129	6.03289	6.71065	7.83921	11.7525	6.74378	5.25708	6.6982
130	Female	19	54	6.52387	70.9091	58.1395	73.0769	29.0909	41.8605	26.9231	36.3636	33.3333	51.0204	52.2727	38.5965	32.6531	11.3636	28.0702	16.3265	6.40897	6.83865	6.45798	6.43701	7.18703	6.83475	6.28195	6.86827	6.28963	5.59205	6.90732	6.42382	7.93516	5.84886	7.24144
131	Male	18	28.6667	5.26048	30.7692	17.3913	32.6923	69.2308	82.6087	67.3077	18.3673	36.3636	34.7826	22.449	7.27273	17.3913	59.1837	56.3636	47.8261	5.24234	5.13131	6.47712	5.32743	5.17534	5.50383	5.1419	4.67419	4.45966	5.75645	7.03106	6.29141	4.44687	5.11928	5.52143
132	Female	20	39.6667	6.71022	38.1818	31.5789	63.1579	61.8182	68.4211	36.8421	36.9565	40.4762	35.4839	23.913	21.4286	24.1935	39.1304	38.0952	40.3226	6.18625	7.0241	6.15263	6.3576	7.61197	7.7165	6.00387	6.16671	5.41053	7.62223	8.10265	7.05327	5.98869	7.73287	6.71919
133	Male	19	52	9.57089	72.2222	71.1538	81.8182	27.7778	28.8462	18.1818	24.4444	26.5306	35.7143	62.2222	55.102	51.7857	13.3333	18.3673	12.5	10.2111	9.6552	8.85856	10.6663	11.3127	10.5805	8.97726	10.2438	9.85166	8.31063	10.0219	8.44035	9.63191	8.87297	9.69947
134	Female	19	31.3333	5.55813	21.0526	23.4043	17.3913	78.9474	76.5957	82.6087	50	27.7778	50	7.14286	7.40741	5.55556	42.8571	64.8148	44.4444	9.74903	10.4731	7.59308	5.50068	5.15273	4.97997	4.09919	5.74335	4.67818	5.96867	7.38525	5.75699	4.78841	5.31634	4.86284
135	Male	23	45	8.40423	61.2245	61.7021	59.2593	38.7755	38.2979	40.7407	17.6471	26.9231	44.6809	54.902	30.7692	25.5319	27.451	42.3077	29.7872	8.26272	9.68337	9.26961	7.71771	8.81665	7.29476	7.17718	9.35794	6.85752	7.389	9.6499	8.09319	8.30145	8.36164	9.42301
136	Female	17	37.6667	11.2009	27.7778	38.0952	35.1852	72.2222	61.9048	64.8148	41.3043	35.7143	50	13.0435	21.4286	20.8333	45.6522	42.8571	29.1667	13.2569	9.54331	14.2657	10.7689	11.6399	11.3314	13.451	10.284	10.1563	10.8961	13.1682	13.3643	9.80093	8.79244	9.96953

## Sheet: Experiment 2 Subjects
SUBJECT #	DEMOGRAPHICS		OVERALL		(%)					LATENCY (s)
	SEX	AGE	ACCURACY (%)	LATENCY (s)	CR	FA	HIT	MISS	MISID	CR	FA	HIT	MISS	MISID
101	Male	36	44.4444	11.9477	54.4444	45.5556	34.4444	31.1111	34.4444	12.3791	11.6029	10.7345	14.0423	11.0429
102	Male	33	33.3333	12.2626	7.77778	92.2222	58.8889	5.55556	35.5556	17.9569	12.2296	11.0523	16.0258	12.5193
103	Female	31	43.3333	14.7744	44.4444	55.5556	42.2222	20	37.7778	15.9037	15.2636	12.5582	14.1231	15.5483
104	Female	31	41.6667	16.4825	28.8889	71.1111	54.4444	12.2222	33.3333	17.2116	17.2777	14.2011	18.7382	17.0532
105	Female	36	56.1111	13.3314	58.8889	41.1111	53.3333	28.8889	17.7778	13.1618	15.1222	11.0121	12.4958	18.0676
106	Female	39	31.3609	13.5722	19.2771	80.7229	43.0233	6.97674	50	14.9779	14.5162	12.0567	15.8069	12.5705
107	Male	37	53.3333	10.5756	51.1111	48.8889	55.5556	24.4444	20	12.2343	10.3468	9.52904	11.5094	8.66139
108	Male	39	43.3333	13.3966	28.8889	71.1111	57.7778	8.88889	33.3333	13.7767	14.1814	11.3644	14.7262	14.5609
109	Female	32	62.2222	14.0488	52.2222	47.7778	72.2222	13.3333	14.4444	17.1826	15.1949	10.5794	16.7481	13.7835
110	Male	35	64.4444	14.9403	65.5556	34.4444	63.3333	20	16.6667	15.269	16.7626	12.8089	16.0183	16.6874
111	Female	31	47.7778	7.87981	43.3333	56.6667	52.2222	16.6667	31.1111	10.0576	6.96959	6.62851	10.6774	7.10598
112	Female	48	53.3333	13.4696	44.4444	55.5556	62.2222	13.3333	24.4444	15.4323	15.3193	10.3587	14.6339	12.9812
113	Male	30	51.1111	14.4204	52.2222	47.7778	50	20	30	14.6851	14.7427	13.3452	14.5027	15.1837
114	Female	31	18.3333	8.82061	5.55556	94.4444	31.1111	4.44444	64.4444	8.76397	9.25995	8.31933	9.78273	8.35726
115	Female	36	25	9.88422	0	100	50	0	50	*	11.1451	8.22125	*	9.02549
116	Female	31	58.3333	8.31203	77.7778	22.2222	38.8889	50	11.1111	6.90715	11.9425	9.072	6.97284	14.2517
117	Female	30	28.8889	12.3314	15.5556	84.4444	42.2222	5.55556	52.2222	12.4697	12.4144	11.0982	12.4702	13.1381
118	Male	51	43.8889	15.3791	56.6667	43.3333	31.1111	37.7778	31.1111	13.794	16.8283	13.8565	15.7688	17.2968
119	Male	30	31.6667	10.3306	37.7778	62.2222	25.5556	33.3333	41.1111	15.8011	8.91689	9.28031	8.89762	9.25788
120	Female	32	36.6667	13.3489	22.2222	77.7778	51.1111	8.88889	40	15.3295	14.3596	10.2474	19.6185	12.8531
121	Male	30	39.4444	14.8806	20	80	58.8889	3.33333	37.7778	18.8407	14.6843	13.0288	19.6251	15.6673
122	Male	41	37.2222	16.0524	16.6667	83.3333	57.7778	3.33333	38.8889	19.1936	16.649	12.1343	47.4533	16.5576
123	Male	19	40	10.8545	38.8889	61.1111	41.1111	27.7778	31.1111	11.7138	11.3715	8.71531	11.8297	10.7212
124	Male	19	38.3333	6.22777	32.2222	67.7778	44.4444	15.5556	40	7.97278	6.40039	5.35009	6.87609	5.25268
125	Female	18	50.5556	5.96382	62.2222	37.7778	38.8889	43.3333	17.7778	5.97048	6.45549	4.53982	6.27991	7.24019
126	Female	19	57.2222	14.9865	67.7778	32.2222	46.6667	38.8889	14.4444	13.0593	19.7453	15.3726	14.4261	13.6754
127	Female	20	61.6667	12.9987	63.3333	36.6667	60	24.4444	15.5556	12.9811	14.6712	11.5063	11.8533	16.6847
128	Female	21	38.8889	5.91025	41.1111	58.8889	36.6667	20	43.3333	5.85557	5.8129	9.204	4.85912	3.79256
129	Female	18	47.7778	9.8039	36.6667	63.3333	58.8889	13.3333	27.7778	11.1512	11.1085	7.65952	10.0978	9.45583
130	Female	18	50.5556	14.9573	60	40	41.1111	24.4444	34.4444	14.663	16.1551	13.2426	16.4895	15.038
132	Male	19	39.4444	4.81907	63.3333	36.6667	15.5556	55.5556	28.8889	5.22621	4.55135	5.23946	4.45707	4.73609
133	Female	22	66.6667	11.9547	88.8889	11.1111	44.4444	45.5556	10	13.3548	11.0236	8.4192	12.1968	15.1543
134	Female	20	53.8889	13.2785	50	50	57.7778	16.6667	25.5556	14.5609	13.9797	11.3437	11.5067	14.9269
135	Male	19	31.6667	10.8601	20	80	43.3333	5.55556	51.1111	15.7611	10.6471	9.1342	15.2216	10.2648
136	Female	18	57.2222	17.4343	51.1111	48.8889	63.3333	14.4444	22.2222	20.0795	18.4962	12.8787	25.9173	16.4838
137	Female	20	68.8889	8.03049	70	30	67.7778	17.7778	14.4444	8.23148	8.94119	6.96785	8.99311	8.96651
138	Female	22	68.3333	11.8695	65.5556	34.4444	71.1111	10	18.8889	13.9501	11.1068	9.28548	12.4193	15.4762
139	Female	21	36.1111	10.1063	22.2222	77.7778	50	6.66667	43.3333	12.6086	10.2403	9.04815	11.5356	9.58351
140	Female	19	34.4444	13.1964	15.5556	84.4444	53.3333	5.55556	41.1111	15.9082	13.7925	11.7251	14.3817	12.6942
141	Female	18	57.7778	9.47111	74.4444	25.5556	41.1111	45.5556	13.3333	9.3947	11.0639	10.7076	8.08577	7.76554
142	Female	19	51.1111	9.98043	66.6667	33.3333	35.5556	35.5556	28.8889	9.10364	14.3102	8.78825	9.10108	9.5575
143	Male	18	60.5556	13.1804	83.3333	16.6667	37.7778	52.2222	10	12.1768	18.6373	11.6423	13.0417	18.9823
144	Male	19	50	11.3009	51.1111	48.8889	48.8889	25.5556	25.5556	11.8289	12.0335	9.69463	12.3349	10.882
145	Female	21	65	10.5061	65.5556	34.4444	64.4444	24.4444	11.1111	10.9559	13.8434	7.83903	11.9968	9.69671
146	Male	19	43.8889	10.162	45.5556	54.4444	42.2222	17.7778	40	11.5763	10.0537	7.58029	12.566	10.3554
147	Male	20	27.2222	9.50945	12.2222	87.7778	42.2222	4.44444	53.3333	11.5737	9.55136	8.48663	11.9019	9.5778
148	Female	19	41.1111	13.0461	42.2222	57.7778	40	20	40	15.6249	12.4568	10.1835	16.092	12.5149
201	Male	37	72.7778	14.8072	80	20	65.5556	23.3333	11.1111	15.1131	15.8263	13.9262	14.8101	15.9619
202	Female	58	28.3333	10.581	8.88889	91.1111	47.7778	2.22222	50	19.9857	10.5644	9.22803	10.4618	10.2376
203	Male	59	62.7778	11.4374	96.6667	3.33333	28.8889	62.2222	8.88889	10.8353	16.252	13.3905	10.4274	16.9022
204	Female	30	47.2222	13.0433	33.3333	66.6667	61.1111	11.1111	27.7778	11.963	14.38	11.327	15.8915	13.768
205	Male	28	72.2222	11.0267	90	10	54.4444	36.6667	8.88889	10.2307	13.752	11.406	11.084	13.4615
206	Female	59	34.4444	17.1306	33.3333	66.6667	35.5556	27.7778	36.6667	18.5211	17.3853	15.1737	18.5079	16.2577
207	Female	63	30.5556	18.5223	5.55556	94.4444	55.5556	3.33333	41.1111	19.6248	19.2996	16.7776	18.7388	18.9278
208	Female	42	19.4444	18.13	10	90	28.8889	5.55556	65.5556	18.667	18.1933	17.4144	19.3338	18.1745
209	Female	40	65.5556	10.6599	70	30	61.1111	24.4444	14.4444	11.8371	11.7188	8.15715	12.4279	10.3527
210	Female	52	31.6667	11.6086	31.1111	68.8889	32.2222	7.77778	60	10.7905	11.5296	12.6311	10.0814	11.7723
211	Female	25	39.4444	14.1028	32.2222	67.7778	46.6667	23.3333	30	17.4328	13.108	11.8281	18.667	12.7625
212	Female	56	46.1111	17.0194	28.8889	71.1111	63.3333	7.77778	28.8889	19.5065	18.2388	13.7222	17.9331	18.5132
213	Female	63	35	11.2393	31.1111	68.8889	38.8889	24.4444	36.6667	10.8636	11.7176	10.7998	11.5056	10.9482
214	Male	35	37.2222	15.7416	27.7778	72.2222	46.6667	12.2222	41.1111	16.6469	16.5736	13.7481	18.2537	15.1845
215	Female	35	43.3333	19.8084	32.2222	67.7778	54.4444	5.55556	40	20.6573	20.1695	18.4175	21.0734	20.23
216	Female	54	62.7778	9.7079	81.1111	18.8889	44.4444	41.1111	14.4444	9.54874	11.1945	8.65247	10.1213	10.7287
217	Female	55	44.4444	16.1718	35.5556	64.4444	53.3333	11.1111	35.5556	19.1554	16.4745	13.3329	20.8597	15.4329
218	Female	57	65.5556	14.69	76.6667	23.3333	54.4444	28.8889	16.6667	15.1877	15.8248	12.803	14.7847	16.8116
219	Male	31	66.6667	18.3814	88.8889	11.1111	44.4444	45.5556	10	18.4532	20.4053	17.2449	18.6204	19.4557
220	Male	32	70.5556	16.643	80	20	61.1111	30	8.88889	16.1986	18.8247	16.5005	15.9331	19.1105
221	Female	53	58.3333	13.4508	51.1111	48.8889	65.5556	17.7778	16.6667	14.6189	13.7464	11.8118	14.753	14.0591
222	Female	34	45.5556	15.605	36.6667	63.3333	54.4444	8.88889	36.6667	17.2016	15.8483	13.597	18.9869	15.7495
223	Female	54	40.5556	17.1278	46.6667	53.3333	34.4444	35.5556	30	17.187	17.5602	16.583	17.4445	16.5171
224	Female	49	33.3333	15.6062	15.5556	84.4444	51.1111	10	38.8889	18.4313	15.7668	13.285	17.6004	16.6651
301	witheld	witheld	77.2222	15.1865	71.1111	28.8889	83.3333	8.88889	7.77778	18.2909	17.1164	11.3142	19.174	16.5669
302	witheld	witheld	78.8889	11.3884	85.5556	14.4444	72.2222	25.5556	2.22222	11.3418	17.7634	8.91766	14.9853	10.6811
303	witheld	witheld	35	13.9812	17.7778	82.2222	52.2222	13.3333	34.4444	18.5304	14.2913	10.781	17.5743	14.3543
304	witheld	witheld	71.6667	12.8836	70	30	73.3333	17.7778	8.88889	14.2526	14.9486	10.3917	14.5845	12.2894
305	witheld	witheld	84.4444	9.89623	87.7778	12.2222	81.1111	17.7778	1.11111	9.87867	12.0776	9.25395	11.615	6.67437
306	witheld	witheld	76.6667	13.7915	85.5556	14.4444	67.7778	30	2.22222	16.5743	12.257	8.98832	17.0459	19.1888
307	witheld	witheld	60	13.9997	77.7778	22.2222	42.2222	52.2222	5.55556	12.7213	17.6088	14.6423	13.5182	17.1051

## Sheet: Experiment 1 Image List
Image Info							Responses as proportion of target present/absent trials
Image ID	Database ID	Used in Exp2	Age	Sex	Ethnicity	History Image Age	Correct Rejections	False Alarms	Hits	Misses	Misidentifications
1	3	#N/A	43	M	0	30	0.8	0.2	0	0	1
2	5	#N/A	42	M	CAU	32	0.75	0.25	0.4	0.4	0.2
3	11	#N/A	45	M	CAU	35	0.25	0.75	0.2	0.2	0.6
4	12	#N/A	44	F	0	33	0.2	0.8	0.25	0	0.75
5	15	#N/A	18	F	0	11	0.5	0.5	1	0	0
6	17	#N/A	22	F	0	16	0.333333	0.666667	1	0	0
7	18	#N/A	41	F	0	30	0.5	0.5	0	0.25	0.75
8	40	1	12	F	CAU	5	0	1	0	0	1
9	48	#N/A	43	F	0	31	0.25	0.75	0	0	1
10	54	#N/A	45	M	0	34	0.666667	0.333333	0	1	0
11	60	#N/A	40	M	0	30	0.666667	0.333333	0.4	0.2	0.4
12	64	#N/A	46	M	0	34	0	1	0.8	0	0.2
13	66	#N/A	21	M	CAU	15	0.25	0.75	0.6	0.2	0.2
14	67	#N/A	14	M	0	8	0.666667	0.333333	0	0	1
15	70	#N/A	14	F	0	8	0.5	0.5	0.6	0.4	0
16	71	#N/A	12	M	0	6	0	1	0.166667	0.333333	0.5
17	78	#N/A	20	F	0	14	0.285714	0.714286	0	0	1
18	85	#N/A	8	F	0	1	0.5	0.5	0.25	0	0.75
19	86	#N/A	12	F	0	5	1	0	0.4	0.4	0.2
20	87	1	14	M	CAU	6	0	1	0	0.2	0.8
21	94	#N/A	9	M	0	3	1	0	0.5	0.5	0
22	110	#N/A	14	F	0	7	0.333333	0.666667	0.333333	0.333333	0.333333
23	111	#N/A	17	F	0	10	0.5	0.5	0.666667	0	0.333333
24	116	#N/A	45	M	0	33	0.666667	0.333333	0.5	0	0.5
25	157	#N/A	47	F	0	36	0.4	0.6	0.75	0.25	0
26	170	#N/A	10	F	0	4	0.5	0.5	0	0.25	0.75
27	181	#N/A	19	F	0	12	0.25	0.75	0.6	0.2	0.2
28	184	#N/A	46	M	CAU	44	0.25	0.75	0.75	0	0.25
29	186	#N/A	7	M	0	1	0.5	0.5	0.6	0.2	0.2
30	197	#N/A	41	M	0	31	0.5	0.5	0.6	0.4	0
31	203	#N/A	7	F	0	0	0.333333	0.666667	0	0.5	0.5
32	205	#N/A	40	M	0	35	0.666667	0.333333	0.5	0.5	0
33	209	#N/A	15	F	0	8	0.25	0.75	0	0	1
34	219	#N/A	20	F	0	7	0	1	0	0.5	0.5
35	235	#N/A	22	F	0	16	0	1	0	0.25	0.75
36	253	#N/A	8	M	0	6	0.333333	0.666667	0	0.4	0.6
37	261	1	21	M	CAU	15	0.8	0.2	1	0	0
38	269	#N/A	16	M	0	10	0.666667	0.333333	0.2	0.2	0.6
39	270	#N/A	47	F	CAU	40	1	0	0.428571	0.428571	0.142857
40	273	#N/A	45	F	0	39	0.6	0.4	0.25	0.75	0
41	283	#N/A	22	F	0	16	0	1	0.5	0	0.5
42	306	#N/A	7	F	0	1	0.5	0.5	0.25	0	0.75
43	307	1	14	F	EAS	9	0.333333	0.666667	0	0.5	0.5
44	309	#N/A	43	M	0	36	0.8	0.2	0	0.666667	0.333333
45	314	#N/A	10	F	CAU	5	0	1	0.2	0.2	0.6
46	319	1	15	M	CAU	8	0	1	0.6	0.4	0
47	340	1	19	F	CAU	15	0.25	0.75	0.6	0.2	0.2
48	344	#N/A	17	F	0	11	0.8	0.2	0.6	0	0.4
49	353	#N/A	13	M	0	7	0.166667	0.833333	0.75	0.25	0
50	356	1	21	M	CAU	15	0.4	0.6	0.2	0.6	0.2
51	359	#N/A	41	F	0	29	0.166667	0.833333	0.333333	0	0.666667
52	366	#N/A	44	M	CAU	33	1	0	0.875	0.125	0
53	381	#N/A	40	F	0	32	0.8	0.2	0	0.333333	0.666667
54	386	#N/A	7	F	0	0	0.75	0.25	0	0.166667	0.833333
55	388	#N/A	10	M	0	4	1	0	1	0	0
56	389	#N/A	9	M	0	1	0.4	0.6	0	1	0
57	394	#N/A	7	M	0	0	0.2	0.8	0	0.5	0.5
58	396	#N/A	13	M	0	5	0.8	0.2	0.6	0.4	0
59	406	1	22	F	CAU	14	0.75	0.25	0.4	0.4	0.2
60	417	#N/A	41	M	0	39	0.5	0.5	0	0	1
61	419	#N/A	44	M	0	34	0.6	0.4	0	0.333333	0.666667
62	422	#N/A	44	F	0	33	0.285714	0.714286	0	0	1
63	423	#N/A	44	M	EAS	35	0.333333	0.666667	0.833333	0.166667	0
64	426	#N/A	9	F	0	4	0.833333	0.166667	0.666667	0	0.333333
65	427	#N/A	14	M	0	9	0.25	0.75	0.6	0.2	0.2
66	435	#N/A	44	F	EAS	37	0.333333	0.666667	0.5	0.5	0
67	441	#N/A	41	M	0	32	0.666667	0.333333	1	0	0
68	445	#N/A	22	M	0	17	0	1	0.666667	0	0.333333
69	448	#N/A	41	F	0	32	0.5	0.5	0.5	0	0.5
70	459	#N/A	41	M	0	39	0.333333	0.666667	0.666667	0	0.333333
71	461	#N/A	9	M	0	3	0.8	0.2	0.75	0	0.25
72	465	#N/A	22	M	0	16	0.5	0.5	0	0.666667	0.333333
73	474	#N/A	18	M	0	9	0.2	0.8	0.6	0	0.4
74	494	1	12	M	MIX	6	0.5	0.5	0.166667	0.166667	0.666667
75	498	#N/A	13	M	0	8	0.8	0.2	0	0.75	0.25
76	501	#N/A	8	F	0	5	0.5	0.5	1	0	0
77	503	#N/A	47	F	CAU	36	0.5	0.5	1	0	0
78	506	#N/A	10	F	EAS	4	0.6	0.4	0.333333	0.666667	0
79	512	1	14	F	CAU	8	0.6	0.4	0.25	0	0.75
80	513	#N/A	12	F	0	7	0.5	0.5	0.5	0	0.5
81	525	#N/A	40	F	0	29	0.75	0.25	0.2	0.2	0.6
82	530	#N/A	14	M	0	5	0.333333	0.666667	0.333333	0.333333	0.333333
83	531	#N/A	46	M	0	33	0	1	0.75	0	0.25
84	539	#N/A	17	F	0	11	0.2	0.8	0.2	0	0.8
85	541	#N/A	10	M	0	4	0.2	0.8	0.4	0.4	0.2
86	546	#N/A	44	M	0	33	0.6	0.4	0.5	0.25	0.25
87	550	#N/A	22	M	0	15	0.8	0.2	0	0	1
88	554	1	13	F	EAS	7	0.333333	0.666667	0.166667	0.333333	0.5
89	564	#N/A	46	M	0	45	0.6	0.4	0.5	0.25	0.25
90	568	#N/A	44	F	0	37	0.666667	0.333333	0.5	0.25	0.25
91	571	#N/A	42	M	0	32	0.5	0.5	0.25	0.5	0.25
92	572	#N/A	42	M	CAU	31	0.5	0.5	0.6	0.4	0
93	587	1	40	F	CAU	29	0.428571	0.571429	0	1	0
94	608	#N/A	18	M	0	12	0.5	0.5	0.5	0	0.5
95	610	#N/A	43	F	CAU	32	0.5	0.5	0.166667	0.166667	0.666667
96	613	#N/A	45	M	0	34	0.75	0.25	0.5	0.5	0
97	617	#N/A	9	M	0	5	0.333333	0.666667	0.666667	0	0.333333
98	619	#N/A	11	M	0	5	0.25	0.75	0.5	0.25	0.25
99	621	#N/A	9	F	0	3	0.333333	0.666667	0	0.5	0.5
100	626	#N/A	7	F	0	2	0.25	0.75	0.4	0.2	0.4
101	643	#N/A	7	F	0	5	0	1	0.714286	0.142857	0.142857
102	649	#N/A	21	F	0	15	0	1	0.857143	0	0.142857
103	659	#N/A	40	F	0	32	0.25	0.75	0	0.5	0.5
104	662	#N/A	46	F	CAU	35	1	0	0.833333	0	0.166667
105	663	#N/A	9	M	0	4	0.5	0.5	0.857143	0	0.142857
106	664	#N/A	9	M	CAU	4	0.666667	0.333333	0.571429	0.285714	0.142857
107	668	1	41	M	CAU	30	0.75	0.25	1	0	0
108	669	#N/A	40	M	0	34	0.5	0.5	0.75	0.25	0
109	676	#N/A	9	F	0	0	0.4	0.6	0	0	1
110	684	1	15	F	EAS	9	0.333333	0.666667	0.25	0.25	0.5
111	687	#N/A	11	F	0	5	0.333333	0.666667	0	0	1
112	697	#N/A	9	F	0	0	0	1	0	0.25	0.75
113	698	#N/A	40	F	0	29	0.333333	0.666667	0.5	0.25	0.25
114	700	#N/A	14	M	0	10	0.666667	0.333333	0.6	0.4	0
115	714	#N/A	21	F	CAU	13	0	1	0.2	0.2	0.6
116	715	#N/A	10	M	0	9	0.5	0.5	0.4	0.2	0.4
117	716	#N/A	18	F	0	13	0.5	0.5	0.333333	0.5	0.166667
118	768	#N/A	16	F	0	9	1	0	0.285714	0.285714	0.428571
119	780	#N/A	21	M	0	13	0	1	0.6	0	0.4
120	815	#N/A	45	F	0	33	0.666667	0.333333	0.333333	0.333333	0.333333
121	828	#N/A	41	F	CAU	36	0.666667	0.333333	0	0.5	0.5
122	847	#N/A	40	F	0	29	0.25	0.75	0.25	0.75	0
123	848	#N/A	40	F	CAU	29	0	1	0.8	0.2	0
124	849	1	13	M	CAU	7	0.2	0.8	0	0.333333	0.666667
125	852	1	15	F	CAU	9	0.25	0.75	0.666667	0.333333	0
126	863	1	16	M	CAU	10	0.5	0.5	0.428571	0.285714	0.285714
127	866	#N/A	20	F	0	14	0.5	0.5	0.333333	0	0.666667
128	867	#N/A	21	F	0	13	0.8	0.2	0.25	0.5	0.25
129	875	#N/A	45	F	CAU	33	0.25	0.75	0	0.25	0.75
130	894	#N/A	21	F	0	14	0.285714	0.714286	0	0.333333	0.666667
131	901	#N/A	19	M	0	13	0	1	0.5	0.166667	0.333333
132	933	#N/A	40	M	0	32	0.714286	0.285714	1	0	0
133	939	1	19	F	CAU	16	0.5	0.5	0.6	0	0.4
134	941	#N/A	15	F	0	8	1	0	0.166667	0.333333	0.5
135	944	1	16	F	ASI	10	0.75	0.25	0.4	0	0.6
136	945	#N/A	20	F	0	11	0.25	0.75	0.166667	0	0.833333
137	967	#N/A	17	M	0	9	0.4	0.6	0.333333	0.666667	0
138	977	#N/A	14	F	0	7	0.8	0.2	0.75	0.25	0
139	986	#N/A	14	M	0	7	0.8	0.2	0.4	0	0.6
140	988	#N/A	42	M	0	31	0.75	0.25	0.8	0.2	0
141	999	#N/A	10	M	0	4	0	1	0.285714	0.428571	0.285714
142	1024	#N/A	11	F	0	5	0.4	0.6	0	0.333333	0.666667
143	1042	#N/A	13	M	0	8	0.8	0.2	0.2	0.8	0
144	1045	#N/A	17	F	0	11	0	1	0	0.333333	0.666667
145	1051	#N/A	42	F	0	35	0.666667	0.333333	0.333333	0.166667	0.5
146	1061	#N/A	10	F	0	4	0.666667	0.333333	0	0	1
147	1064	#N/A	10	F	0	4	0.25	0.75	0.2	0	0.8
148	1077	#N/A	41	M	CAU	30	0.5	0.5	0.333333	0	0.666667
149	1088	#N/A	46	M	CAU	36	0.4	0.6	0.333333	0.666667	0
150	1106	#N/A	16	F	0	9	0.4	0.6	0.25	0	0.75
151	1111	#N/A	15	F	0	9	0.5	0.5	0.5	0.375	0.125
152	1114	#N/A	8	F	0	2	0	1	0.142857	0	0.857143
153	1115	#N/A	12	M	0	6	0.333333	0.666667	0.333333	0.5	0.166667
154	1120	#N/A	44	F	0	33	0.5	0.5	0	0	1
155	1146	#N/A	40	M	CAU	30	0.428571	0.571429	0	0.333333	0.666667
156	1164	#N/A	45	M	0	34	0	1	0	0.333333	0.666667
157	1171	1	45	F	EAS	36	0.285714	0.714286	1	0	0
158	1191	#N/A	42	F	0	32	0.5	0.5	0.5	0.5	0
159	1193	#N/A	45	F	EAS	34	0	1	0.333333	0	0.666667
160	1195	#N/A	47	F	0	36	0.2	0.8	0.6	0	0.4
161	1198	#N/A	47	M	CAU	39	0.4	0.6	0.25	0.75	0
162	1220	#N/A	43	M	CAU	39	1	0	1	0	0
163	1233	#N/A	42	M	0	37	0	1	0.428571	0.285714	0.285714
164	1235	#N/A	17	F	0	12	0	1	0.75	0.25	0
165	1241	#N/A	9	M	0	3	0.5	0.5	0.5	0.25	0.25
166	1254	#N/A	42	F	0	31	0.666667	0.333333	0.6	0.2	0.2
167	1255	#N/A	22	M	0	16	0.4	0.6	0	0.333333	0.666667
168	1261	#N/A	22	F	0	17	0	1	0.166667	0.333333	0.5
169	1291	#N/A	21	M	0	12	0.8	0.2	0	0.8	0.2
170	1294	#N/A	16	F	0	9	0.2	0.8	0.25	0	0.75
171	1298	#N/A	15	F	0	6	0.25	0.75	0	0.4	0.6
172	1300	#N/A	9	F	0	1	0.4	0.6	0	0.5	0.5
173	1301	#N/A	8	M	0	1	0.666667	0.333333	0	0	1
174	1302	#N/A	14	M	0	8	0.333333	0.666667	1	0	0
175	1304	#N/A	10	M	0	3	0.6	0.4	0	0.6	0.4
176	1305	#N/A	46	F	CAU	35	0.25	0.75	0.5	0	0.5
177	1310	#N/A	47	F	CAU	37	0.5	0.5	0	0.2	0.8
178	1314	1	13	F	CAU	6	0.333333	0.666667	0.6	0.2	0.2
179	1339	#N/A	10	F	0	4	0	1	0.5	0	0.5
180	1344	#N/A	19	M	0	14	0.75	0.25	1	0	0
181	1353	#N/A	11	F	0	5	0	1	0	0.333333	0.666667
182	1356	#N/A	10	M	0	5	0.428571	0.571429	1	0	0
183	1359	#N/A	46	M	0	43	1	0	0	1	0
184	1371	#N/A	9	F	0	1	0.375	0.625	0	1	0
185	1378	#N/A	46	M	0	36	0.6	0.4	0	0	1
186	1385	#N/A	8	F	0	3	0.2	0.8	0	0.333333	0.666667
187	1387	#N/A	7	F	0	0	0.75	0.25	0	0	1
188	1389	#N/A	18	M	0	13	0	1	0.625	0.125	0.25
189	1395	#N/A	20	F	CAU	14	0	1	0.166667	0.666667	0.166667
190	1401	1	43	F	CAU	36	0.75	0.25	0.75	0	0.25
191	1406	#N/A	7	M	0	1	0.333333	0.666667	0.2	0.6	0.2
192	1408	#N/A	18	F	0	12	0.4	0.6	0	0.5	0.5
193	1417	#N/A	40	F	0	29	0.5	0.5	0.4	0.4	0.2
194	1425	#N/A	9	F	0	4	0.666667	0.333333	0.857143	0	0.142857
195	1431	#N/A	40	F	0	36	0.714286	0.285714	0.333333	0.333333	0.333333
196	1446	#N/A	22	M	0	16	0.25	0.75	0.6	0.2	0.2
197	1452	#N/A	21	M	0	15	0.5	0.5	1	0	0
198	1454	#N/A	13	M	0	6	0.285714	0.714286	1	0	0
199	1459	#N/A	40	M	0	31	1	0	0.4	0.2	0.4
200	1460	#N/A	44	M	0	32	0.2	0.8	0.666667	0	0.333333
201	1477	#N/A	45	F	0	35	0	1	0.166667	0	0.833333
202	1479	#N/A	42	F	0	34	0	1	0	0.75	0.25
203	1480	#N/A	47	F	0	37	0.25	0.75	0.25	0.25	0.5
204	1490	#N/A	46	M	0	35	0.25	0.75	0.2	0.6	0.2
205	1493	#N/A	46	F	0	36	0.25	0.75	0.2	0	0.8
206	1501	#N/A	41	M	CAU	30	0.833333	0.166667	0.5	0.5	0
207	1514	#N/A	13	F	0	7	0.2	0.8	0	0	1
208	1526	#N/A	12	M	0	6	0.5	0.5	0.833333	0	0.166667
209	1572	#N/A	42	M	0	40	0.666667	0.333333	1	0	0
210	1577	1	22	F	CAU	14	0.333333	0.666667	0.5	0.166667	0.333333
211	1579	#N/A	10	F	0	4	0.5	0.5	0.333333	0.166667	0.5
212	1582	#N/A	10	M	CAU	5	0.666667	0.333333	1	0	0
213	1583	#N/A	14	F	CAU	5	0	1	0.125	0	0.875
214	1584	#N/A	11	F	0	6	0.2	0.8	0.5	0.25	0.25
215	1585	#N/A	8	F	0	6	0.75	0.25	0.4	0	0.6
216	1588	#N/A	43	F	0	32	1	0	0	0.857143	0.142857
217	1593	#N/A	11	M	0	4	0	1	0.333333	0	0.666667
218	1596	#N/A	40	M	0	34	0.75	0.25	0.4	0.4	0.2
219	1605	#N/A	41	F	0	30	0.6	0.4	0	0.25	0.75
220	1615	#N/A	9	F	0	3	0.666667	0.333333	0.833333	0.166667	0
221	1619	#N/A	16	F	0	9	0.5	0.5	0.714286	0	0.285714
222	1620	#N/A	11	M	0	5	0.8	0.2	0.5	0.5	0
223	1623	1	16	F	CAU	10	0.5	0.5	0	0	1
224	1625	#N/A	21	M	0	14	0.666667	0.333333	0.333333	0	0.666667
225	1628	#N/A	40	M	0	28	0.4	0.6	0	0	1
226	1629	#N/A	13	M	0	6	1	0	0.857143	0.142857	0
227	1630	#N/A	14	M	0	7	1	0	0.5	0.166667	0.333333
228	1631	#N/A	17	F	0	10	0.666667	0.333333	0.833333	0.166667	0
229	1633	#N/A	18	F	0	12	0	1	0.142857	0	0.857143
230	1657	#N/A	17	M	0	11	0	1	0	0	1
231	1660	#N/A	7	F	0	0	0.8	0.2	0	0.666667	0.333333
232	1661	#N/A	8	F	0	0	0	1	0.5	0.25	0.25
233	1663	#N/A	17	F	CAU	11	0.4	0.6	0.5	0.25	0.25
234	1666	#N/A	20	F	0	14	0.5	0.5	0	0.333333	0.666667
235	1678	#N/A	16	M	0	10	0.2	0.8	0.4	0.2	0.4
236	1681	#N/A	43	F	0	39	0	1	0.5	0	0.5
237	1683	#N/A	7	F	0	0	0.5	0.5	0.25	0.25	0.5
238	1684	#N/A	12	M	0	1	0.666667	0.333333	0	0.666667	0.333333
239	1686	#N/A	19	F	0	8	0.5	0.5	0	0.333333	0.666667
240	1699	#N/A	41	M	0	30	0.2	0.8	0.5	0	0.5
241	1701	#N/A	21	F	0	14	0.6	0.4	0.75	0	0.25
242	1706	1	11	M	EAS	5	0.8	0.2	0	0.666667	0.333333
243	1711	#N/A	9	M	0	4	0	1	0.666667	0	0.333333
244	1713	1	11	M	CAU	10	0.666667	0.333333	0.285714	0.428571	0.285714
245	1727	#N/A	44	M	0	32	0.333333	0.666667	0.4	0.4	0.2
246	1730	#N/A	22	M	0	15	0.5	0.5	0	1	0
247	1743	#N/A	22	F	EAS	18	0.6	0.4	0.5	0.25	0.25
248	1746	#N/A	46	F	EAS	35	0.4	0.6	0.25	0.25	0.5
249	1748	#N/A	18	F	0	12	0.666667	0.333333	0	1	0
250	1752	#N/A	7	F	0	0	0.4	0.6	0	0.25	0.75
251	1753	#N/A	20	F	0	12	0.4	0.6	0.25	0	0.75
252	1754	#N/A	15	F	0	8	0.8	0.2	0	0.4	0.6
253	1757	#N/A	22	F	0	16	0.5	0.5	0.4	0.2	0.4
254	1762	#N/A	40	M	0	33	1	0	0.625	0.25	0.125
255	1765	#N/A	7	F	0	0	0	1	0	0.333333	0.666667
256	1767	#N/A	11	F	0	5	0.714286	0.285714	1	0	0
257	1768	#N/A	7	F	CAU	1	0.6	0.4	0	0.75	0.25
258	1770	#N/A	40	F	0	29	0.6	0.4	0.4	0.4	0.2
259	1787	#N/A	40	F	CAU	28	0	1	0.333333	0	0.666667
260	1811	#N/A	7	F	CAU	0	0.5	0.5	0.333333	0	0.666667
261	1818	#N/A	13	F	0	7	0.4	0.6	0	0	1
262	1820	1	16	F	CAU	10	1	0	0.428571	0.571429	0
263	1831	1	15	M	CAU	9	0.5	0.5	0	1	0
264	1832	#N/A	18	F	0	12	0.666667	0.333333	0.666667	0	0.333333
265	1833	#N/A	43	F	0	35	0.8	0.2	1	0	0
266	1847	#N/A	19	M	0	11	0.5	0.5	0.8	0.2	0
267	1854	#N/A	9	M	0	3	1	0	0.666667	0.333333	0
268	1855	#N/A	10	M	0	4	0.2	0.8	0.333333	0.333333	0.333333
269	1860	#N/A	16	M	0	10	0.833333	0.166667	0	0.5	0.5
270	1881	#N/A	7	M	0	1	0.166667	0.833333	0	0	1
271	1883	#N/A	45	M	0	33	0.333333	0.666667	0.25	0.25	0.5
272	1889	#N/A	14	F	0	7	0.375	0.625	0	0	1
273	1890	#N/A	46	M	0	40	1	0	1	0	0
274	1892	#N/A	10	M	0	5	0.5	0.5	0.333333	0.333333	0.333333
275	1898	#N/A	45	F	0	35	0	1	0.5	0	0.5
276	1907	#N/A	11	F	0	5	0	1	0.5	0	0.5
277	1917	#N/A	18	F	0	12	0.6	0.4	0.25	0.5	0.25
278	1927	#N/A	42	M	0	31	0.333333	0.666667	1	0	0
279	1931	1	15	F	CAU	9	0.333333	0.666667	0	0	1
280	1933	#N/A	10	M	0	3	0.666667	0.333333	0.333333	0.5	0.166667
281	1943	#N/A	7	F	0	1	0.25	0.75	0	0.5	0.5
282	1944	#N/A	43	M	0	32	0.666667	0.333333	0.166667	0.5	0.333333
283	1957	#N/A	9	M	0	4	0.8	0.2	0	0.75	0.25
284	1959	#N/A	47	F	0	36	0.285714	0.714286	0.5	0.5	0
285	1963	#N/A	46	F	CAU	33	0	1	0.333333	0.166667	0.5
286	1964	1	22	F	CAU	20	0.666667	0.333333	0.5	0.25	0.25
287	1967	#N/A	9	M	0	0	0.2	0.8	0.25	0.75	0
288	1970	#N/A	19	M	0	12	0.375	0.625	0	1	0
289	1972	#N/A	12	F	0	6	0.5	0.5	0.333333	0	0.666667
290	1976	#N/A	12	F	CAU	7	0.6	0.4	0.5	0	0.5
291	1987	1	19	M	CAU	12	0.333333	0.666667	0	0	1
292	1995	1	12	F	EAS	6	1	0	0.6	0.2	0.2
293	1996	#N/A	41	M	CAU	29	0.6	0.4	0.4	0.4	0.2
294	2000	#N/A	10	M	CAU	2	0.25	0.75	0	0.25	0.75
295	2007	#N/A	11	M	0	5	0.333333	0.666667	0.8	0	0.2
296	2009	#N/A	10	F	0	0	0.166667	0.833333	0	0.666667	0.333333
297	2015	#N/A	10	M	0	4	1	0	0.5	0	0.5
298	2017	#N/A	40	F	0	29	0	1	0.2	0.2	0.6
299	2021	#N/A	47	M	0	36	0.75	0.25	0.8	0	0.2
300	2036	#N/A	14	M	0	6	0.8	0.2	0.25	0.25	0.5
301	2037	#N/A	46	M	0	45	0.25	0.75	1	0	0
302	2048	#N/A	9	M	0	3	0.5	0.5	0.166667	0.333333	0.5
303	2052	#N/A	16	F	0	10	0.666667	0.333333	0.833333	0	0.166667
304	2059	#N/A	41	F	0	31	0.571429	0.428571	1	0	0
305	2064	#N/A	16	F	0	10	0	1	0.285714	0.428571	0.285714
306	2073	#N/A	46	F	0	35	0	1	0.166667	0	0.833333
307	2081	#N/A	40	F	0	29	0.25	0.75	0	0.2	0.8
308	2083	#N/A	43	F	0	37	0.428571	0.571429	0.666667	0.333333	0
309	2091	1	19	M	CAU	12	0.5	0.5	0.714286	0.285714	0
310	2103	#N/A	43	M	0	30	0.5	0.5	0	0.333333	0.666667
311	2117	#N/A	16	M	0	11	0.5	0.5	0.5	0.5	0
312	2121	#N/A	11	M	0	6	0.4	0.6	0.5	0	0.5
313	2123	#N/A	42	F	0	36	0.5	0.5	0.285714	0	0.714286
314	2129	#N/A	16	M	0	7	0.75	0.25	0	0.5	0.5
315	2132	#N/A	14	M	CAU	9	0.25	0.75	0.333333	0.333333	0.333333
316	2142	#N/A	22	F	CAU	15	0.666667	0.333333	0.857143	0	0.142857
317	2143	#N/A	41	M	0	30	0.6	0.4	0.6	0.4	0
318	2159	#N/A	7	M	CAU	0	0.5	0.5	0.25	0.25	0.5
319	2183	#N/A	19	M	CAU	12	0	1	0.6	0	0.4
320	2187	#N/A	11	M	0	5	0.25	0.75	0.6	0.4	0
321	2190	#N/A	21	M	0	15	0.25	0.75	0.25	0	0.75
322	2194	#N/A	42	F	0	41	0.25	0.75	1	0	0
323	2200	#N/A	47	F	ASI	43	0.666667	0.333333	1	0	0
324	2201	#N/A	21	M	CAU	15	0.8	0.2	0.75	0	0.25
325	2203	#N/A	16	M	0	10	0.714286	0.285714	0	0.333333	0.666667
326	2240	#N/A	20	M	0	10	0.8	0.2	0.75	0.25	0
327	2241	#N/A	7	M	CAU	0	0.2	0.8	0.4	0.4	0.2
328	2242	#N/A	20	F	0	14	0.333333	0.666667	0.5	0.166667	0.333333
329	2245	1	22	M	CAU	17	0.666667	0.333333	0	0.25	0.75
330	2249	#N/A	11	M	0	6	0.142857	0.857143	0.5	0	0.5
331	2251	#N/A	14	F	0	8	0.333333	0.666667	0	0.4	0.6
332	2252	1	22	M	ASI	19	0.333333	0.666667	1	0	0
333	2254	#N/A	20	F	0	14	0.25	0.75	0.2	0.4	0.4
334	2259	#N/A	9	F	CAU	1	0.5	0.5	0.2	0.4	0.4
335	2261	#N/A	9	M	ASI	3	0.4	0.6	0	0.333333	0.666667
336	2265	#N/A	7	M	0	3	0.333333	0.666667	0.833333	0	0.166667
337	2269	#N/A	42	M	CAU	32	1	0	0.5	0	0.5
338	2274	#N/A	16	M	CAU	10	0.285714	0.714286	0.5	0	0.5
339	2282	#N/A	10	F	0	4	0	1	0	0.25	0.75
340	2283	#N/A	12	F	0	5	0.4	0.6	0.5	0.5	0
341	2285	#N/A	12	F	CAU	6	0	1	0.5	0.125	0.375
342	2286	#N/A	17	F	0	11	0	1	0	0.25	0.75
343	2287	#N/A	7	M	0	1	0	1	0	0.8	0.2
344	2290	#N/A	11	M	CAU	6	1	0	0.5	0.5	0
345	2291	#N/A	9	M	0	3	0.8	0.2	0.333333	0	0.666667
346	2292	#N/A	13	M	0	7	1	0	0.333333	0.333333	0.333333
347	2295	#N/A	12	M	0	6	0.428571	0.571429	0	1	0
348	2299	#N/A	18	F	CAU	15	0	1	0.666667	0	0.333333
349	2302	#N/A	7	F	CAU	1	0.2	0.8	0	0.25	0.75
350	2305	#N/A	41	M	CAU	30	0.5	0.5	0.666667	0.333333	0
351	2307	1	22	M	CAU	17	0.666667	0.333333	0.333333	0.333333	0.333333
352	2311	#N/A	18	F	CAU	11	0.5	0.5	0.333333	0.333333	0.333333
353	2322	1	14	M	CAU	5	0.666667	0.333333	0.6	0.4	0
354	2324	#N/A	17	M	CAU	11	0.5	0.5	0.428571	0.428571	0.142857
355	2325	#N/A	42	F	CAU	35	0.333333	0.666667	0.4	0.6	0
356	2328	#N/A	42	M	EAS	38	0.166667	0.833333	0	1	0
357	2330	#N/A	46	F	CAU	33	0	1	0.125	0.375	0.5
358	2339	1	14	M	CAU	8	0	1	0.222222	0	0.777778
359	2340	1	14	F	CAU	7	0.4	0.6	0.8	0	0.2
360	2352	#N/A	19	F	0	12	0.4	0.6	0	0.25	0.75
361	2369	#N/A	22	F	0	16	0.333333	0.666667	0.666667	0	0.333333
362	2370	#N/A	15	F	0	10	0.571429	0.428571	0.333333	0.333333	0.333333
363	2385	#N/A	13	F	0	5	0.333333	0.666667	0.4	0	0.6
364	2394	1	11	M	CAU	5	0.166667	0.833333	0.333333	0	0.666667
365	2397	#N/A	17	M	0	11	0.8	0.2	0	0.333333	0.666667
366	2398	#N/A	9	F	0	2	0	1	0.333333	0	0.666667
367	2412	#N/A	21	F	0	14	0.8	0.2	0.5	0.25	0.25
368	2419	#N/A	10	F	0	2	0.6	0.4	0.5	0.25	0.25
369	2421	#N/A	20	F	0	14	0.4	0.6	0.333333	0.333333	0.333333
370	2424	1	22	M	CAU	17	0.666667	0.333333	0.2	0.2	0.6
371	2427	#N/A	17	F	0	14	1	0	0.285714	0	0.714286
372	2433	#N/A	44	F	0	34	0.4	0.6	0.75	0	0.25
373	2437	#N/A	46	F	CAU	36	0.333333	0.666667	0.5	0.5	0
374	2461	1	13	M	EAS	6	0.333333	0.666667	0.2	0.4	0.4
375	2464	#N/A	7	M	CAU	0	0.4	0.6	0	0.5	0.5
376	2467	#N/A	12	M	0	4	0.25	0.75	0	0	1
377	2468	#N/A	14	M	0	6	0.5	0.5	0	0.666667	0.333333
378	2471	1	20	F	CAU	14	0.4	0.6	0.6	0.4	0
379	2475	#N/A	7	M	0	0	0.333333	0.666667	0	0.4	0.6
380	2479	#N/A	42	M	CAU	30	0	1	0.25	0.25	0.5
381	2482	#N/A	46	F	0	35	0.333333	0.666667	0.333333	0	0.666667
382	2487	1	12	M	CAU	6	0.75	0.25	0	0.5	0.5
383	2497	#N/A	11	M	0	10	1	0	0.2	0.4	0.4
384	2510	#N/A	44	M	EAS	38	0.5	0.5	0.5	0	0.5
385	2513	#N/A	7	M	0	0	0.5	0.5	0.5	0.333333	0.166667
386	2514	#N/A	43	M	CAU	30	0.857143	0.142857	0	1	0
387	2515	#N/A	20	M	0	13	0.666667	0.333333	0	0.25	0.75
388	2530	1	19	F	CAU	13	0	1	0.857143	0	0.142857
389	2540	#N/A	45	M	0	34	0.166667	0.833333	0.25	0	0.75
390	2551	1	21	F	CAU	14	0.571429	0.428571	0	0	1
391	2570	#N/A	42	F	CAU	31	0.857143	0.142857	0.666667	0.333333	0
392	2598	#N/A	20	F	0	15	1	0	1	0	0
393	2607	#N/A	47	F	CAU	40	0.714286	0.285714	0.5	0	0.5
394	2608	1	22	M	CAU	16	0.5	0.5	1	0	0
395	2609	#N/A	7	F	0	0	0.25	0.75	0.4	0.4	0.2
396	2613	#N/A	46	M	0	35	0.6	0.4	0.5	0	0.5
397	2615	#N/A	43	M	0	36	0.5	0.5	0.285714	0.428571	0.285714
398	2626	1	22	M	CAU	15	0.6	0.4	0.666667	0.333333	0
399	2633	#N/A	11	F	CAU	5	0	1	0.666667	0.166667	0.166667
400	2635	1	19	F	EAS	13	0.5	0.5	0.166667	0	0.833333
401	2637	#N/A	9	M	0	4	0.25	0.75	0.25	0.25	0.5
402	2639	#N/A	42	M	CAU	36	0.75	0.25	0.8	0	0.2
403	2640	#N/A	15	M	0	9	0.5	0.5	1	0	0
404	2641	#N/A	10	M	0	4	0.6	0.4	0.666667	0	0.333333
405	2648	#N/A	7	F	0	0	0.5	0.5	0.285714	0.571429	0.142857
406	2650	#N/A	40	F	CAU	29	0	1	0	0	1
407	2653	1	11	F	CAU	5	0.625	0.375	0	1	0
408	2657	1	22	F	CAU	17	1	0	0.6	0	0.4
409	2666	#N/A	22	F	0	15	0.8	0.2	0	0.333333	0.666667
410	2671	#N/A	47	M	0	42	0.4	0.6	0.75	0	0.25
411	2691	1	22	F	CAU	14	0.6	0.4	0.25	0.5	0.25
412	2696	#N/A	13	M	0	4	0.375	0.625	0	1	0
413	2700	#N/A	40	M	0	29	0.333333	0.666667	0.571429	0.142857	0.285714
414	2702	#N/A	44	F	0	33	0.8	0.2	0.5	0	0.5
415	2716	#N/A	20	M	0	12	0.333333	0.666667	0.25	0.25	0.5
416	2717	#N/A	22	F	0	16	0.666667	0.333333	0.285714	0.285714	0.428571
417	2727	#N/A	22	F	CAU	16	0	1	0.166667	0	0.833333
418	2728	#N/A	9	M	0	0	0.2	0.8	0	0.6	0.4
419	2743	#N/A	43	M	CAU	30	0	1	0.428571	0.428571	0.142857
420	2758	#N/A	10	M	0	5	0.5	0.5	1	0	0
421	2780	#N/A	9	F	0	1	1	0	0	0.857143	0.142857
422	2782	#N/A	11	M	0	0	0.25	0.75	0.25	0.25	0.5
423	2790	#N/A	44	F	CAU	39	0.333333	0.666667	0.666667	0	0.333333
424	2793	#N/A	42	M	0	31	0.333333	0.666667	0.2	0.4	0.4
425	2797	#N/A	40	F	CAU	33	0.25	0.75	0.6	0	0.4
426	2798	#N/A	11	F	0	5	1	0	0.25	0.5	0.25
427	2806	#N/A	8	M	0	1	0.25	0.75	0.8	0.2	0
428	2808	#N/A	11	F	EAS	5	0.5	0.5	0.714286	0	0.285714
429	2809	#N/A	17	F	0	10	0.666667	0.333333	0.5	0	0.5
430	2813	#N/A	10	M	0	5	0.4	0.6	1	0	0
431	2814	#N/A	15	M	PAC	9	0.75	0.25	0.4	0.2	0.4
432	2827	#N/A	14	M	0	11	0.5	0.5	0.5	0	0.5
433	2838	#N/A	22	M	0	16	0.4	0.6	0	0.333333	0.666667
434	2839	#N/A	18	F	0	12	0.5	0.5	1	0	0
435	2843	1	12	F	CAU	6	0.714286	0.285714	1	0	0
436	2847	#N/A	10	M	0	4	1	0	0.375	0.5	0.125
437	2851	#N/A	44	F	CAU	33	0.5	0.5	0.25	0.5	0.25
438	2866	#N/A	16	F	CAU	11	1	0	0.5	0.125	0.375
439	2867	#N/A	18	M	0	13	0.25	0.75	0.166667	0.666667	0.166667
440	2879	#N/A	47	M	0	40	0.6	0.4	0.6	0.2	0.2
441	2886	#N/A	9	M	0	3	0.25	0.75	0.5	0.5	0
442	2898	#N/A	16	F	0	10	0.25	0.75	0.25	0.25	0.5
443	2910	#N/A	41	M	ASI	30	0.833333	0.166667	0.666667	0.333333	0
444	2914	#N/A	22	M	0	16	0.428571	0.571429	1	0	0
445	2922	#N/A	40	M	CAU	30	0.5	0.5	0.75	0	0.25
446	2931	#N/A	47	M	CAU	37	0.6	0.4	0.5	0	0.5
447	2937	#N/A	40	M	CAU	28	0.75	0.25	0.166667	0.166667	0.666667
448	2938	1	11	M	MIE	5	0.5	0.5	0.4	0	0.6
449	2956	1	11	M	CAU	5	0.333333	0.666667	0.25	0.25	0.5
450	2960	#N/A	22	F	CAU	18	0.333333	0.666667	0.75	0	0.25
451	2962	#N/A	16	M	0	15	0.8	0.2	0	0.333333	0.666667
452	2964	#N/A	19	M	CAU	13	1	0	0.166667	0.333333	0.5
453	2965	1	14	M	EAS	8	0.666667	0.333333	0.5	0	0.5
454	2970	#N/A	19	M	0	13	0.5	0.5	0.666667	0.166667	0.166667
455	2973	1	20	F	CAU	14	0.4	0.6	0.75	0.25	0
456	2977	#N/A	21	M	CAU	15	0.333333	0.666667	0	0.5	0.5
457	2990	#N/A	45	F	CAU	38	1	0	0.8	0	0.2
458	2994	#N/A	42	F	CAU	36	1	0	0.4	0	0.6
459	2997	#N/A	21	F	0	11	0.5	0.5	0	0.5	0.5
460	3002	#N/A	21	M	0	15	0	1	0	0.333333	0.666667
461	3007	1	19	F	CAU	13	0.25	0.75	0.4	0.2	0.4
462	3022	#N/A	46	M	0	35	0.333333	0.666667	0.5	0	0.5
463	3038	#N/A	47	M	0	36	1	0	0.5	0.166667	0.333333
464	3055	#N/A	46	M	CAU	35	0.2	0.8	0	0.25	0.75
465	3061	#N/A	46	M	CAU	35	1	0	0.428571	0.571429	0
466	3065	#N/A	47	F	0	36	0.25	0.75	0.5	0	0.5
467	3076	#N/A	11	F	0	6	0.75	0.25	0	0	1
468	3082	#N/A	21	M	0	10	0.333333	0.666667	0	0.5	0.5
469	3086	#N/A	10	F	0	4	0.5	0.5	0.25	0	0.75
470	3087	#N/A	11	F	0	2	0.142857	0.857143	0	0	1
471	3097	#N/A	45	M	0	34	1	0	0.142857	0.285714	0.571429
472	3100	#N/A	22	F	CAU	15	0.222222	0.777778	1	0	0
473	3110	#N/A	40	M	CAU	29	0.625	0.375	0	0.5	0.5
474	3122	#N/A	44	F	0	42	0	1	0.714286	0.142857	0.142857
475	3143	#N/A	10	F	0	7	0.2	0.8	1	0	0
476	3149	#N/A	45	M	0	36	0.6	0.4	1	0	0
477	3151	#N/A	46	M	0	35	0.25	0.75	0.75	0.25	0
478	3153	#N/A	21	F	0	15	0.5	0.5	0.2	0.2	0.6
479	3156	1	15	F	EAS	9	0.5	0.5	0.75	0	0.25
480	3162	#N/A	21	F	0	13	0.571429	0.428571	0	0	1
481	3165	#N/A	42	F	EAS	32	0	1	0	0.571429	0.428571
482	3174	#N/A	18	F	0	12	0.333333	0.666667	0	0.5	0.5
483	3175	#N/A	13	F	0	7	0	1	0.2	0.2	0.6
484	3176	#N/A	13	M	0	7	0.5	0.5	0.333333	0.333333	0.333333
485	3199	#N/A	7	M	0	0	0.25	0.75	0.25	0.25	0.5
486	3203	#N/A	12	F	0	6	0.25	0.75	0	0.6	0.4
487	3211	#N/A	22	F	0	17	0.666667	0.333333	0.6	0.4	0
488	3216	#N/A	45	M	0	34	0.428571	0.571429	0.666667	0.333333	0
489	3217	#N/A	18	F	CAU	9	0	1	0.25	0	0.75
490	3231	#N/A	20	M	0	13	0.333333	0.666667	0.6	0	0.4
491	3236	#N/A	16	F	0	10	0.25	0.75	0.166667	0.166667	0.666667
492	3251	#N/A	42	F	CAU	31	0.75	0.25	0.2	0.4	0.4
493	3258	#N/A	40	F	0	29	0.4	0.6	0.333333	0.333333	0.333333
494	3261	#N/A	8	M	0	0	0	1	0.4	0.2	0.4
495	3266	#N/A	40	M	0	29	0.5	0.5	0.8	0.2	0
496	3283	#N/A	46	M	0	35	0.5	0.5	0	0.5	0.5
497	3301	#N/A	40	M	0	29	0.2	0.8	0.75	0.25	0
498	3304	#N/A	9	M	0	3	0.333333	0.666667	0.25	0.25	0.5
499	3305	#N/A	13	F	0	7	0.666667	0.333333	0	0.5	0.5
500	3306	#N/A	18	M	0	12	0.2	0.8	0	0.333333	0.666667
501	3308	#N/A	15	F	0	8	0.5	0.5	0	0.666667	0.333333
502	3309	#N/A	17	F	0	11	0.166667	0.833333	0.5	0	0.5
503	3315	#N/A	18	F	0	11	0	1	0.285714	0.142857	0.571429
504	3316	1	16	F	CAU	9	0	1	0.333333	0	0.666667
505	3329	#N/A	22	F	0	16	1	0	0.857143	0	0.142857
506	3336	1	15	M	MIX	9	1	0	0.75	0.25	0
507	3341	#N/A	11	M	0	4	0.166667	0.833333	0.5	0	0.5
508	3348	1	21	F	CAU	15	0.6	0.4	1	0	0
509	3351	1	10	M	CAU	5	1	0	0.166667	0.5	0.333333
510	3361	#N/A	43	M	0	32	0	1	0.666667	0	0.333333
511	3362	#N/A	8	M	0	1	0.25	0.75	0	0.8	0.2
512	3370	#N/A	40	M	0	29	0.2	0.8	0.333333	0.333333	0.333333
513	3391	#N/A	20	F	0	11	0	1	0	0	1
514	3398	#N/A	44	F	0	33	0.6	0.4	0.25	0.25	0.5
515	3401	#N/A	45	F	0	37	0	1	0	0.2	0.8
516	3415	#N/A	21	F	0	15	0.142857	0.857143	0.333333	0	0.666667
517	3418	#N/A	14	F	0	8	1	0	0.75	0.25	0
518	3421	#N/A	9	M	0	1	0.25	0.75	0.5	0.5	0
519	3431	#N/A	43	F	0	38	0.333333	0.666667	0.333333	0.333333	0.333333
520	3439	#N/A	15	F	0	9	1	0	0.8	0	0.2
521	3442	#N/A	9	F	0	6	0	1	1	0	0
522	3460	#N/A	43	F	0	33	0	1	0	0	1
523	3476	#N/A	22	M	0	16	0.2	0.8	0	0.333333	0.666667
524	3478	#N/A	10	F	0	3	0	1	0.375	0.5	0.125
525	3479	#N/A	12	M	0	5	0.333333	0.666667	0.666667	0.333333	0
526	3481	#N/A	16	M	0	9	0.5	0.5	0.5	0.5	0
527	3482	1	13	M	ASI	6	0.4	0.6	0.5	0.5	0
528	3484	#N/A	11	F	0	5	1	0	0.5	0.166667	0.333333
529	3486	#N/A	13	M	0	6	1	0	0.142857	0.142857	0.714286
530	3490	1	14	M	CAU	7	0	1	0.125	0	0.875
531	3495	#N/A	44	M	0	34	0.4	0.6	0.5	0.25	0.25
532	3497	#N/A	18	F	0	13	0.4	0.6	0	0.5	0.5
533	3519	#N/A	17	F	0	10	0.8	0.2	0	0	1
534	3527	#N/A	20	M	0	13	0.5	0.5	1	0	0
535	3528	1	22	M	CAU	18	0.5	0.5	0.25	0.25	0.5
536	3535	1	44	F	CAU	33	0.571429	0.428571	0	0.5	0.5
537	3536	#N/A	42	F	0	32	0.2	0.8	0.4	0.2	0.4
538	3587	#N/A	7	F	0	1	0.666667	0.333333	0	0	1
539	3602	#N/A	22	F	0	16	1	0	0.6	0	0.4
540	3608	#N/A	20	F	0	14	0	1	0.142857	0.714286	0.142857
541	3613	#N/A	42	F	0	32	0.4	0.6	0.75	0	0.25
542	3618	#N/A	10	M	0	4	1	0	0.666667	0.166667	0.166667
543	3619	#N/A	42	M	0	30	0.333333	0.666667	1	0	0
544	3621	#N/A	47	M	CAU	35	1	0	0	0.5	0.5
545	3622	#N/A	9	M	0	3	0.5	0.5	0.5	0.166667	0.333333
546	3623	#N/A	17	M	0	10	0.428571	0.571429	0.333333	0.333333	0.333333
547	3627	#N/A	47	M	0	35	0.4	0.6	0.25	0.5	0.25
548	3634	#N/A	46	F	0	36	0	1	0.833333	0	0.166667
549	3635	#N/A	20	F	0	14	0	1	0.333333	0.166667	0.5
550	3641	#N/A	42	F	0	31	0.333333	0.666667	0.333333	0.666667	0
551	3645	1	41	F	CAU	30	0.333333	0.666667	0	0.666667	0.333333
552	3649	#N/A	44	M	0	32	1	0	0.8	0.2	0
553	3656	#N/A	7	M	0	0	0	1	0	0.333333	0.666667
554	3657	#N/A	9	M	0	3	0.8	0.2	0.2	0.6	0.2
555	3659	#N/A	7	F	0	0	0.75	0.25	0	0	1
556	3664	#N/A	22	M	0	21	0.4	0.6	0.75	0	0.25
557	3668	1	22	M	CAU	16	0.333333	0.666667	0.833333	0.166667	0
558	3675	#N/A	16	M	0	10	0.333333	0.666667	0.25	0.5	0.25
559	3686	1	40	M	CAU	29	0.833333	0.166667	0.5	0.5	0
560	3689	#N/A	43	F	0	30	0	1	0	0.666667	0.333333
561	3693	#N/A	21	M	0	15	0.8	0.2	0.5	0.5	0
562	3694	#N/A	21	F	0	15	0	1	0.2	0.6	0.2
563	3697	#N/A	22	M	0	11	0.666667	0.333333	0	0.2	0.8
564	3702	#N/A	18	F	0	12	0.666667	0.333333	0.6	0	0.4
565	3703	#N/A	7	M	0	1	0.6	0.4	0	0.666667	0.333333
566	3704	#N/A	12	F	0	6	1	0	1	0	0
567	3712	#N/A	10	F	0	5	0.5	0.5	0.5	0.25	0.25
568	3715	#N/A	16	F	0	8	0.25	0.75	0.4	0.4	0.2
569	3719	#N/A	8	M	0	1	0.666667	0.333333	0	1	0
570	3745	#N/A	46	F	CAU	36	0.2	0.8	0	0	1
571	3746	#N/A	47	M	CAU	36	0.5	0.5	0.5	0	0.5
572	3757	#N/A	45	M	0	33	0.75	0.25	0.2	0.2	0.6
573	3766	#N/A	46	M	0	35	0.666667	0.333333	0	0.5	0.5
574	3777	#N/A	19	M	0	18	1	0	0.666667	0	0.333333
575	3785	#N/A	19	M	0	12	1	0	0.6	0	0.4
576	3792	#N/A	17	M	0	11	0	1	0.5	0.25	0.25
577	3794	#N/A	21	M	0	14	0.666667	0.333333	0	0.666667	0.333333
578	3804	#N/A	42	F	0	32	0.5	0.5	0.333333	0	0.666667
579	3809	#N/A	11	F	0	5	0.4	0.6	0.333333	0.333333	0.333333
580	3810	#N/A	14	M	0	8	0	1	0	0.5	0.5
581	3822	#N/A	7	M	0	3	0.2	0.8	0	0.75	0.25
582	3823	#N/A	20	F	0	14	0.666667	0.333333	0.428571	0.428571	0.142857
583	3831	#N/A	46	F	0	41	0.2	0.8	1	0	0
584	3835	#N/A	42	M	0	38	1	0	0.6	0.4	0
585	3837	#N/A	12	F	0	6	1	0	0	0	1
586	3858	#N/A	45	M	0	34	0.5	0.5	0.333333	0.333333	0.333333
587	3883	#N/A	20	F	0	14	0	1	0.285714	0	0.714286
588	3894	#N/A	45	F	0	33	0.666667	0.333333	0.714286	0	0.285714
589	3903	#N/A	46	M	0	35	0.5	0.5	0.75	0	0.25
590	3926	#N/A	45	M	0	34	0.6	0.4	1	0	0
591	3938	#N/A	45	M	0	34	0.75	0.25	0.25	0.25	0.5
592	3939	#N/A	42	M	0	29	0.5	0.5	0.142857	0.285714	0.571429
593	3941	#N/A	42	F	0	31	0.333333	0.666667	0.666667	0.333333	0
594	3961	#N/A	40	F	0	30	0.25	0.75	0	0.25	0.75
595	3984	#N/A	15	F	0	8	0.666667	0.333333	0.6	0.4	0
596	3985	#N/A	8	M	0	1	0.333333	0.666667	0	0.428571	0.571429
597	3987	1	18	M	CAU	12	0.5	0.5	0.2	0.2	0.6
598	3988	1	12	F	CAU	6	0.333333	0.666667	0.666667	0	0.333333
599	3990	#N/A	19	F	0	13	0.4	0.6	0.5	0	0.5
600	3996	#N/A	11	F	0	5	0	1	0	0.4	0.6
601	4001	#N/A	40	M	0	34	0.5	0.5	0.5	0	0.5
602	4002	#N/A	7	M	0	0	0.5	0.5	0	0.5	0.5
603	4011	1	20	F	CAU	13	0.166667	0.833333	0.5	0.25	0.25
604	4013	#N/A	41	F	0	38	0.75	0.25	0.4	0	0.6
605	4018	#N/A	10	M	0	1	0.5	0.5	0	0.333333	0.666667
606	4022	#N/A	17	M	0	12	0.5	0.5	0	0	1
607	4033	#N/A	7	M	0	0	0.428571	0.571429	0	0	1
608	4046	#N/A	19	F	0	12	0.25	0.75	0.6	0.2	0.2
609	4048	#N/A	12	M	0	5	0.333333	0.666667	1	0	0
610	4052	1	20	F	CAU	15	0.2	0.8	0	0.333333	0.666667
611	4063	#N/A	40	M	0	29	0.166667	0.833333	0.25	0.25	0.5
612	4069	#N/A	46	F	CAU	35	0.2	0.8	0.4	0	0.6
613	4073	#N/A	41	M	CAU	29	0.666667	0.333333	0.2	0.4	0.4
614	4088	#N/A	47	M	0	35	0.4	0.6	0.666667	0	0.333333
615	4105	#N/A	22	F	0	14	0	1	0.6	0.4	0
616	4130	#N/A	20	M	0	12	0	1	0.4	0	0.6
617	4133	#N/A	19	F	0	12	0.75	0.25	0.833333	0	0.166667
618	4150	#N/A	43	M	CAU	33	0.166667	0.833333	0.5	0	0.5
619	4154	#N/A	47	F	0	36	0.333333	0.666667	0.666667	0	0.333333
620	4157	#N/A	41	F	0	30	0.6	0.4	0.666667	0	0.333333
621	4169	#N/A	13	M	0	6	1	0	0.75	0.25	0
622	4200	#N/A	41	F	0	30	0.125	0.875	0	0	1
623	4206	#N/A	7	M	0	0	1	0	0	0.6	0.4
624	4207	#N/A	43	F	CAU	30	0.333333	0.666667	0.25	0.5	0.25
625	4208	#N/A	10	F	0	4	0.333333	0.666667	0.333333	0.666667	0
626	4245	#N/A	45	M	0	34	0.5	0.5	1	0	0
627	4279	#N/A	46	M	0	44	0.5	0.5	0.666667	0.166667	0.166667
628	4281	#N/A	47	F	EAS	40	1	0	0.5	0.166667	0.333333
629	4289	1	11	F	EAS	5	0.6	0.4	0.666667	0	0.333333
630	4300	#N/A	45	M	0	39	0.75	0.25	0.6	0	0.4
631	4302	#N/A	11	M	0	5	0.25	0.75	1	0	0
632	4304	#N/A	8	M	0	5	0.166667	0.833333	0.75	0	0.25
633	4305	#N/A	45	F	0	44	1	0	0.625	0.25	0.125
634	4306	#N/A	17	M	0	11	0.666667	0.333333	0	0.666667	0.333333
635	4308	#N/A	7	F	0	3	0.166667	0.833333	0.333333	0.333333	0.333333
636	4316	1	15	M	CAU	9	0.6	0.4	0.666667	0	0.333333
637	4318	#N/A	15	M	0	9	0.285714	0.714286	0.333333	0	0.666667
638	4321	#N/A	21	F	0	15	0.5	0.5	0	0.5	0.5
639	4323	#N/A	12	F	0	0	0	1	0	0.428571	0.571429
640	4332	#N/A	42	F	EAS	32	0.25	0.75	1	0	0
641	4334	#N/A	8	F	0	2	1	0	0	0	1
642	4336	#N/A	11	F	0	5	0.5	0.5	0.5	0.5	0
643	4354	#N/A	12	M	0	7	0.8	0.2	1	0	0
644	4356	#N/A	18	F	0	12	0.25	0.75	0.2	0.4	0.4
645	4358	#N/A	9	F	0	0	0.5	0.5	0.333333	0.333333	0.333333
646	4359	#N/A	12	F	0	3	0	1	0	0.6	0.4
647	4361	#N/A	7	M	0	0	0.75	0.25	0.25	0.75	0
648	4369	#N/A	42	M	0	41	0.25	0.75	0.5	0.25	0.25
649	4380	1	20	F	CAU	14	0.25	0.75	0.5	0.333333	0.166667
650	4393	#N/A	42	F	CAU	31	0.6	0.4	0.333333	0	0.666667
651	4399	#N/A	7	M	0	1	0.75	0.25	0	0.5	0.5
652	4403	#N/A	16	M	0	11	0.333333	0.666667	0.5	0	0.5
653	4408	#N/A	14	F	0	8	1	0	0.6	0.4	0
654	4409	#N/A	43	F	0	32	0.5	0.5	0.333333	0.333333	0.333333
655	4415	#N/A	12	M	0	6	0.2	0.8	0.6	0	0.4
656	4417	#N/A	16	F	0	10	0.25	0.75	0.5	0	0.5
657	4422	#N/A	42	F	0	30	0.666667	0.333333	0.285714	0.285714	0.428571
658	4433	#N/A	18	F	0	7	0	1	0	1	0
659	4435	#N/A	12	F	0	6	0.75	0.25	0.75	0	0.25
660	4437	#N/A	15	M	0	9	0.428571	0.571429	0	0.5	0.5
661	4449	#N/A	45	M	0	34	0.666667	0.333333	0.75	0.25	0
662	4456	#N/A	17	M	0	11	0	1	0.142857	0.714286	0.142857
663	4465	1	22	M	CAU	15	1	0	0.333333	0.666667	0
664	4466	#N/A	11	F	0	5	0.2	0.8	0	0	1
665	4470	#N/A	12	M	0	6	0.666667	0.333333	0.166667	0.666667	0.166667
666	4480	1	13	M	CAU	9	1	0	0.285714	0.428571	0.285714
667	4481	#N/A	12	F	0	5	0.2	0.8	0	0.5	0.5
668	4484	#N/A	10	F	0	2	0.8	0.2	0.25	0.5	0.25
669	4495	#N/A	16	M	0	10	0.5	0.5	0	0.166667	0.833333
670	4496	#N/A	13	F	0	7	0.666667	0.333333	1	0	0
671	4499	#N/A	15	M	0	9	0	1	0	0	1
672	4501	#N/A	11	F	0	0	0.666667	0.333333	0	0	1
673	4502	1	21	M	CAU	13	0.75	0.25	0.833333	0.166667	0
674	4521	#N/A	19	M	0	13	0.5	0.5	0.666667	0.333333	0
675	4525	#N/A	13	M	0	7	1	0	0.25	0.25	0.5
676	4526	#N/A	18	M	0	12	0.2	0.8	0.666667	0	0.333333
677	4529	#N/A	11	F	0	3	0.333333	0.666667	0	0	1
678	4530	#N/A	13	M	0	5	0.5	0.5	0.166667	0.666667	0.166667
679	4531	#N/A	15	M	0	7	0	1	0	1	0
680	4541	#N/A	40	F	0	30	0.5	0.5	0	0	1
681	4545	#N/A	22	M	0	13	0.5	0.5	0.5	0.166667	0.333333
682	4556	1	44	M	CAU	32	0.5	0.5	1	0	0
683	4570	#N/A	20	F	0	13	0.25	0.75	0.4	0	0.6
684	4591	#N/A	21	M	0	9	0.6	0.4	0	0.75	0.25
685	4594	#N/A	21	F	0	15	0.4	0.6	0.333333	0.666667	0
686	4595	#N/A	21	M	0	15	1	0	0.8	0	0.2
687	4606	1	21	F	CAU	15	0.666667	0.333333	0.2	0	0.8
688	4608	#N/A	19	M	0	12	0.4	0.6	0.666667	0.333333	0
689	4609	#N/A	19	M	0	10	0.285714	0.714286	0	0.5	0.5
690	4617	#N/A	41	M	0	30	0	1	0.4	0	0.6
691	4620	#N/A	46	M	CAU	36	0.5	0.5	0.4	0.4	0.2
692	4634	#N/A	45	M	0	34	0.333333	0.666667	0	0.857143	0.142857
693	4661	#N/A	41	M	CAU	29	0.333333	0.666667	0.333333	0.166667	0.5
694	4662	#N/A	46	F	0	34	0.285714	0.714286	0	1	0
695	4705	#N/A	41	M	CAU	28	0.333333	0.666667	0.6	0.2	0.2
696	4714	#N/A	47	M	0	36	0.75	0.25	0.2	0.6	0.2
697	4716	#N/A	41	F	0	32	0.166667	0.833333	0.666667	0	0.333333
698	4751	#N/A	21	F	0	16	0.666667	0.333333	0.666667	0.333333	0
699	4754	#N/A	46	M	0	39	0.25	0.75	0.333333	0.166667	0.5
700	4766	#N/A	22	M	0	16	0.2	0.8	0.75	0	0.25
701	4816	#N/A	46	F	0	35	0.333333	0.666667	0.25	0.25	0.5
702	4825	#N/A	7	M	0	0	0	1	0.333333	0.333333	0.333333
703	4828	#N/A	16	F	0	9	0	1	0.5	0.5	0
704	4830	1	14	F	CAU	7	0.333333	0.666667	0	0.75	0.25
705	4831	1	13	M	CAU	6	0.25	0.75	0.4	0.2	0.4
706	4832	1	46	M	CAU	41	0.6	0.4	0.75	0.25	0
707	4839	#N/A	10	M	0	4	0.75	0.25	0.166667	0	0.833333
708	4843	#N/A	20	M	0	10	0	1	0.428571	0.285714	0.285714
709	4849	#N/A	42	F	0	29	0.2	0.8	1	0	0
710	4853	#N/A	42	F	CAU	37	0.25	0.75	0.25	0.5	0.25
711	4856	#N/A	21	F	0	10	0.222222	0.777778	#DIV/0!	#DIV/0!	#DIV/0!
712	4858	#N/A	15	F	0	10	0	1	0.333333	0.333333	0.333333
713	4862	#N/A	7	F	0	0	0.5	0.5	0.2	0.2	0.6
714	4870	#N/A	43	M	0	32	0.333333	0.666667	0.333333	0.5	0.166667
715	4879	#N/A	10	F	0	4	0.5	0.5	0.25	0.25	0.5
716	4884	#N/A	43	F	CAU	31	0.4	0.6	0	0	1
717	4906	#N/A	45	M	0	35	1	0	0.5	0.25	0.25
718	4909	#N/A	46	M	0	34	0.4	0.6	0.25	0.25	0.5
719	4912	#N/A	47	F	0	36	0.2	0.8	0	0.6	0.4
720	4914	#N/A	43	M	CAU	32	0.4	0.6	0.6	0.2	0.2
721	4928	#N/A	7	F	0	1	0.25	0.75	0	0.2	0.8
722	4929	#N/A	14	M	0	7	0	1	0	0.8	0.2
723	4947	#N/A	42	F	CAU	31	0.2	0.8	0.25	0.5	0.25
724	4954	#N/A	21	F	0	12	0.285714	0.714286	0	1	0
725	4967	#N/A	19	F	0	13	0.5	0.5	0.25	0.25	0.5
726	4969	#N/A	13	F	0	4	0.5	0.5	0.5	0.5	0
727	4975	#N/A	43	M	0	33	0.166667	0.833333	0.5	0	0.5
728	4985	1	19	F	CAU	12	0.333333	0.666667	0.333333	0	0.666667
729	4988	#N/A	44	F	0	40	0	1	0.666667	0.333333	0
730	4990	#N/A	22	M	0	16	0.166667	0.833333	0	0	1
731	5000	#N/A	19	M	0	13	0.25	0.75	1	0	0
732	5005	#N/A	10	M	0	0	0.666667	0.333333	0.666667	0.333333	0
733	5006	#N/A	18	M	0	13	0.5	0.5	0.75	0.25	0
734	5007	#N/A	42	F	CAU	31	0.6	0.4	0.5	0	0.5
735	5012	#N/A	11	M	0	5	0.5	0.5	0.8	0.2	0
736	5016	#N/A	16	M	0	10	0.5	0.5	0.25	0.25	0.5
737	5025	#N/A	28	M	0	23	0.4	0.6	0.25	0.5	0.25
738	5032	#N/A	8	F	0	3	1	0	1	0	0
739	5033	#N/A	10	M	0	5	0.428571	0.571429	0.5	0.5	0
740	5035	#N/A	19	M	0	12	0.75	0.25	0.8	0.2	0
741	5036	#N/A	14	M	0	8	0.142857	0.857143	0	1	0
742	5038	#N/A	13	F	0	7	0.333333	0.666667	0.5	0	0.5
743	5039	#N/A	11	F	0	5	0	1	0.2	0	0.8
744	5042	#N/A	10	M	0	4	0.166667	0.833333	0	0.5	0.5
745	5050	#N/A	46	F	0	35	0.2	0.8	0.25	0	0.75
746	5053	#N/A	18	F	0	10	0.25	0.75	0	0.333333	0.666667
747	5076	#N/A	9	M	0	5	0.857143	0.142857	1	0	0
748	5081	1	19	F	CAU	13	0.5	0.5	0.333333	0.333333	0.333333
749	5085	#N/A	13	M	0	8	0.285714	0.714286	1	0	0
750	5086	#N/A	11	F	0	5	0.4	0.6	0.2	0.4	0.4
751	5088	#N/A	15	M	0	8	1	0	0.571429	0.285714	0.142857
752	5110	#N/A	40	F	0	34	0.6	0.4	0.5	0.5	0
753	5125	#N/A	45	F	0	35	0.2	0.8	0.4	0.2	0.4
754	5127	#N/A	21	F	0	16	0.666667	0.333333	0.4	0.4	0.2
755	5133	#N/A	10	F	0	4	0.571429	0.428571	0	0	1
756	5134	#N/A	8	M	0	2	0	1	0.2	0.4	0.4
757	5140	1	19	M	CAU	13	0.6	0.4	0.5	0.25	0.25
758	5141	#N/A	16	F	0	11	0.6	0.4	0.5	0.5	0
759	5143	#N/A	14	M	0	6	0.333333	0.666667	0.2	0	0.8
760	5146	1	11	M	CAU	5	0	1	0.125	0.375	0.5
761	5151	#N/A	17	M	0	10	0.5	0.5	0.5	0.5	0
762	5157	#N/A	20	M	0	12	0.166667	0.833333	0	0	1
763	5169	#N/A	22	F	0	16	0.2	0.8	0	0.25	0.75
764	5190	#N/A	11	F	0	5	0.333333	0.666667	0.25	0.5	0.25
765	5192	1	12	F	CAU	5	0.166667	0.833333	0	0.666667	0.333333
766	5210	#N/A	14	M	0	8	0.5	0.5	1	0	0
767	5219	#N/A	11	F	0	5	0.75	0.25	0.5	0.5	0
768	5220	1	13	M	CAU	5	0.8	0.2	1	0	0
769	5221	#N/A	9	M	0	3	0.6	0.4	0.25	0.25	0.5
770	5223	#N/A	11	M	0	4	0.5	0.5	0.666667	0.166667	0.166667
771	5229	#N/A	42	M	0	38	0.666667	0.333333	0.833333	0.166667	0
772	5230	#N/A	43	M	0	37	1	0	0.166667	0.666667	0.166667
773	5253	#N/A	41	M	0	30	0.5	0.5	0.428571	0.142857	0.428571
774	5256	#N/A	10	M	0	3	1	0	0.5	0.166667	0.333333
775	5258	#N/A	7	M	0	0	0	1	0.2	0.8	0
776	5268	#N/A	21	F	0	15	0.666667	0.333333	0.5	0.25	0.25
777	5269	#N/A	17	M	0	11	0.5	0.5	0	1	0
778	5272	#N/A	16	F	0	10	0.4	0.6	0.25	0.25	0.5
779	5279	#N/A	46	M	0	35	1	0	0.625	0.25	0.125
780	5285	#N/A	10	M	0	4	0.8	0.2	0	0.5	0.5
781	5288	#N/A	44	M	CAU	33	0.5	0.5	0.6	0.2	0.2
782	5296	#N/A	14	F	0	8	0.333333	0.666667	0.285714	0	0.714286
783	5308	#N/A	47	M	0	35	0.6	0.4	0.666667	0	0.333333
784	5313	#N/A	43	M	CAU	31	0.75	0.25	1	0	0
785	5317	#N/A	7	F	0	1	0.666667	0.333333	0.4	0	0.6
786	5322	#N/A	46	F	0	35	0	1	0	0.4	0.6
787	5323	#N/A	43	F	0	33	0.5	0.5	0	0	1
788	5337	#N/A	40	F	0	29	0.428571	0.571429	0	0.666667	0.333333
789	5342	1	18	M	CAU	12	0.25	0.75	0.25	0.5	0.25
790	5343	1	15	F	CAU	9	0.4	0.6	0.5	0	0.5
791	5347	1	15	F	CAU	9	0.75	0.25	0.25	0.5	0.25
792	5348	#N/A	18	F	0	12	0.5	0.5	0.714286	0.142857	0.142857
793	5353	#N/A	18	M	0	10	0.666667	0.333333	0	0.5	0.5
794	5369	#N/A	20	M	0	14	0.666667	0.333333	0.666667	0.166667	0.166667
795	5372	#N/A	20	F	0	14	0.333333	0.666667	0.25	0	0.75
796	5377	#N/A	40	M	0	29	0.6	0.4	0.75	0.25	0
797	5399	#N/A	17	F	0	11	0.25	0.75	0.4	0.2	0.4
798	5400	#N/A	19	F	0	18	0	1	0.75	0.25	0
799	5405	#N/A	16	M	0	9	0.5	0.5	0	0.25	0.75
800	5414	#N/A	21	F	0	14	0.6	0.4	1	0	0
801	5415	#N/A	20	F	0	14	0.5	0.5	0.5	0.25	0.25
802	5437	#N/A	45	M	0	34	0.2	0.8	0.2	0.2	0.6
803	5441	#N/A	18	F	0	12	0.5	0.5	0.6	0.2	0.2
804	5442	#N/A	17	F	0	10	0.4	0.6	0.333333	0.333333	0.333333
805	5453	#N/A	20	F	0	14	0.5	0.5	0.6	0.2	0.2
806	5459	#N/A	21	F	0	13	0.333333	0.666667	0.5	0	0.5
807	5462	#N/A	18	M	0	11	0.25	0.75	0.6	0	0.4
808	5463	1	16	M	CAU	10	0.666667	0.333333	0.2	0.2	0.6
809	5467	#N/A	46	M	0	36	0.5	0.5	1	0	0
810	5470	#N/A	17	M	0	11	0	1	0.8	0	0.2
811	5474	#N/A	20	M	0	17	0.6	0.4	0.2	0.4	0.4
812	5476	1	16	M	CAU	10	0.333333	0.666667	0.5	0.333333	0.166667
813	5477	#N/A	13	M	0	11	0.333333	0.666667	0.285714	0.285714	0.428571
814	5485	#N/A	11	M	0	5	0.25	0.75	0.2	0.4	0.4
815	5486	#N/A	16	F	0	10	0	1	0.2	0	0.8
816	5495	#N/A	47	F	CAU	34	0	1	0.25	0.25	0.5
817	5498	#N/A	17	M	0	8	0	1	0.142857	0.285714	0.571429
818	5503	#N/A	7	M	0	1	0	1	0	0.25	0.75
819	5513	#N/A	7	F	0	1	1	0	0	0.25	0.75
820	5516	#N/A	15	M	0	9	0.333333	0.666667	0.4	0.2	0.4
821	5527	#N/A	40	F	0	29	0.5	0.5	0.857143	0	0.142857
822	5531	#N/A	12	M	0	5	0.5	0.5	0	1	0
823	5546	#N/A	43	F	0	31	0.285714	0.714286	0.666667	0	0.333333
824	5552	#N/A	44	M	0	34	0.25	0.75	0.25	0.25	0.5
825	5553	#N/A	19	F	0	13	0.5	0.5	0.4	0	0.6
826	5554	#N/A	46	M	CAU	36	1	0	0.428571	0.285714	0.285714
827	5556	#N/A	43	M	0	31	0.714286	0.285714	1	0	0
828	5566	#N/A	47	M	CAU	36	0.5	0.5	0.666667	0.333333	0
829	5573	#N/A	18	M	0	12	0	1	0	0.5	0.5
830	5580	#N/A	11	F	0	5	0.2	0.8	0.2	0.2	0.6
831	5581	#N/A	20	F	0	14	0.666667	0.333333	0.666667	0	0.333333
832	5582	#N/A	22	M	0	19	1	0	1	0	0
833	5587	#N/A	13	M	0	7	0.555556	0.444444	1	0	0
834	5588	#N/A	17	M	0	11	0.25	0.75	0	0.25	0.75
835	5590	#N/A	12	M	0	6	0.5	0.5	0.4	0.4	0.2
836	5602	#N/A	18	F	0	12	0	1	0.166667	0.333333	0.5
837	5612	#N/A	8	M	0	0	0.666667	0.333333	0	0	1
838	5613	#N/A	20	F	0	14	0.333333	0.666667	0	0.333333	0.666667
839	5615	#N/A	42	M	0	31	0.5	0.5	0.5	0.25	0.25
840	5622	#N/A	11	M	0	5	0.428571	0.571429	0.5	0.5	0
841	5624	1	16	F	CAU	9	0.25	0.75	0.6	0	0.4
842	5648	#N/A	10	F	0	4	0.142857	0.857143	0	0.5	0.5
843	5651	#N/A	40	F	0	29	0.4	0.6	0.75	0	0.25
844	5652	#N/A	8	M	0	0	0	1	0.142857	0.142857	0.714286
845	5659	#N/A	7	M	0	1	0	1	0	0	1
846	5680	#N/A	45	M	0	34	0.5	0.5	0.5	0.333333	0.166667
847	5684	#N/A	42	M	0	31	0.25	0.75	0.25	0	0.75
848	5703	#N/A	21	M	0	14	0.333333	0.666667	0.5	0	0.5
849	5705	#N/A	13	M	0	6	0.8	0.2	1	0	0
850	5707	#N/A	10	M	0	0	0.142857	0.857143	0	0.333333	0.666667
851	5719	#N/A	42	M	0	30	0.428571	0.571429	1	0	0
852	5736	#N/A	45	F	0	35	0	1	0.5	0.333333	0.166667
853	5751	#N/A	22	M	0	15	0.833333	0.166667	0	0.25	0.75
854	5778	#N/A	21	M	0	20	0.5	0.5	1	0	0
855	5783	#N/A	12	M	0	6	0.333333	0.666667	0.333333	0	0.666667
856	5786	#N/A	13	F	0	7	0.333333	0.666667	0.5	0	0.5
857	5789	#N/A	17	M	0	11	1	0	0.25	0.75	0
858	5799	#N/A	45	M	0	34	0.4	0.6	0.5	0.25	0.25
859	5803	1	15	M	CAU	9	0.666667	0.333333	0.666667	0	0.333333
860	5818	#N/A	22	F	0	18	1	0	0.571429	0.285714	0.142857
861	5825	#N/A	41	M	AFR	39	0.8	0.2	0.5	0	0.5
862	5855	#N/A	9	F	0	1	0.333333	0.666667	0.333333	0	0.666667
863	5858	1	43	M	CAU	32	1	0	0.666667	0.111111	0.222222
864	5872	#N/A	10	F	0	4	0.2	0.8	0.8	0	0.2
865	5885	1	19	F	CAU	13	0.666667	0.333333	0.5	0	0.5
866	5888	#N/A	41	M	0	28	0.75	0.25	1	0	0
867	5897	#N/A	42	M	0	30	0.4	0.6	1	0	0
868	5901	#N/A	15	M	0	9	0.8	0.2	0.5	0	0.5
869	5905	#N/A	19	M	0	13	0.5	0.5	0.5	0	0.5
870	5906	#N/A	41	M	0	30	0.5	0.5	0.333333	0.333333	0.333333
871	5908	#N/A	42	M	CAU	31	0.666667	0.333333	0.857143	0	0.142857
872	5925	#N/A	11	F	0	4	0	1	0.333333	0	0.666667
873	5931	#N/A	12	M	0	5	0.4	0.6	0	0.5	0.5
874	5933	#N/A	17	F	0	15	0.666667	0.333333	0.333333	0	0.666667
875	5937	#N/A	13	F	0	6	0.2	0.8	1	0	0
876	5942	#N/A	15	M	0	9	0.666667	0.333333	0.333333	0.333333	0.333333
877	5957	#N/A	12	F	0	5	0.5	0.5	0	0.2	0.8
878	5959	#N/A	40	F	0	31	0.25	0.75	0.8	0	0.2
879	5961	#N/A	14	M	0	12	0.25	0.75	0.75	0	0.25
880	5965	#N/A	8	M	0	2	0.5	0.5	0	1	0
881	5966	#N/A	9	M	0	1	0.571429	0.428571	1	0	0
882	5969	#N/A	18	M	0	12	1	0	0.333333	0.666667	0
883	5973	1	14	F	CAU	7	0.2	0.8	0.75	0	0.25
884	5976	1	15	M	CAU	10	0.6	0.4	0.666667	0.333333	0
885	5977	#N/A	17	M	0	10	0.5	0.5	0.6	0.4	0
886	5980	#N/A	20	M	0	8	0.333333	0.666667	0	0.25	0.75
887	5981	#N/A	13	F	0	7	0.555556	0.444444	1	0	0
888	5997	#N/A	47	M	0	39	0.4	0.6	0.75	0.25	0
889	6012	#N/A	45	F	0	34	0.666667	0.333333	0.6	0.2	0.2
890	6014	#N/A	44	M	0	33	0.333333	0.666667	1	0	0
891	6020	#N/A	44	F	0	33	0.5	0.5	0.571429	0.285714	0.142857
892	6035	#N/A	46	M	0	45	0.333333	0.666667	0	0	1
893	6048	#N/A	41	M	0	30	0.333333	0.666667	0.714286	0.142857	0.142857
894	6053	#N/A	43	F	CAU	31	0.5	0.5	0.166667	0.166667	0.666667
895	6096	#N/A	40	M	0	29	0.6	0.4	0.666667	0	0.333333
896	6100	1	40	M	CAU	30	0	1	0.5	0.333333	0.166667
897	6103	#N/A	42	M	CAU	29	0.25	0.75	0.333333	0.166667	0.5
898	6131	#N/A	7	M	0	0	0.25	0.75	0	0.5	0.5
899	6132	#N/A	42	M	0	33	0.75	0.25	0.75	0.25	0
900	6134	#N/A	16	F	0	10	1	0	1	0	0
901	6135	#N/A	43	M	CAU	32	0.666667	0.333333	0.8	0.2	0
902	6137	#N/A	45	M	0	39	1	0	0.666667	0	0.333333
903	6139	#N/A	46	F	0	34	0.166667	0.833333	1	0	0
904	6142	1	14	M	CAU	8	0.75	0.25	0.5	0.25	0.25
905	6144	1	15	F	CAU	8	0.833333	0.166667	0.25	0.25	0.5
906	6147	#N/A	19	M	0	13	0	1	0	0.4	0.6
907	6151	1	20	F	EAS	14	0.166667	0.833333	1	0	0
908	6153	#N/A	10	M	0	4	0.5	0.5	1	0	0
909	6154	#N/A	9	M	0	4	0.833333	0.166667	0.5	0.5	0
910	6163	#N/A	21	M	0	16	1	0	0.4	0.6	0
911	6165	#N/A	46	F	0	35	0.333333	0.666667	0.2	0.2	0.6
912	6175	#N/A	46	M	0	38	0.666667	0.333333	0.5	0	0.5
913	6177	#N/A	45	F	CAU	35	0.8	0.2	0	0.5	0.5
914	6186	#N/A	11	M	0	5	0.333333	0.666667	0.5	0.5	0
915	6190	#N/A	7	M	0	1	0.5	0.5	0.25	0.25	0.5
916	6192	#N/A	44	M	CAU	37	0.5	0.5	0.5	0.166667	0.333333
917	6193	#N/A	13	M	0	7	0.25	0.75	0	0.333333	0.666667
918	6194	#N/A	7	F	0	1	0.5	0.5	0	0.4	0.6
919	6196	#N/A	13	F	0	7	0.4	0.6	0.333333	0	0.666667
920	6203	#N/A	14	M	0	13	0.25	0.75	0.333333	0.5	0.166667
921	6204	#N/A	41	F	CAU	30	0.333333	0.666667	1	0	0
922	6211	#N/A	41	M	0	34	0.666667	0.333333	0.333333	0.666667	0
923	6214	#N/A	7	M	0	1	0.5	0.5	0.5	0	0.5
924	6219	#N/A	40	M	0	37	0.2	0.8	0.8	0	0.2
925	6220	#N/A	18	M	0	12	0.5	0.5	0.6	0	0.4
926	6229	#N/A	21	F	0	15	0.5	0.5	0.666667	0	0.333333
927	6232	#N/A	9	M	0	3	0.333333	0.666667	0.5	0	0.5
928	6237	#N/A	10	F	0	3	0.166667	0.833333	0	0	1
929	6238	#N/A	12	M	0	6	0.333333	0.666667	0.5	0	0.5
930	6239	#N/A	17	M	0	10	0	1	0.333333	0.166667	0.5
931	6248	1	47	M	CAU	36	1	0	0.5	0.333333	0.166667
932	6252	#N/A	11	M	0	9	0.4	0.6	1	0	0
933	6265	#N/A	21	F	0	15	0.4	0.6	0.5	0.25	0.25
934	6267	1	11	F	CAU	5	0.428571	0.571429	0	0	1
935	6274	1	15	M	CAU	8	0	1	0.166667	0.5	0.333333
936	6277	#N/A	47	M	0	35	0.5	0.5	0.4	0.2	0.4
937	6287	#N/A	19	F	0	12	0.333333	0.666667	0.333333	0	0.666667
938	6296	#N/A	46	M	0	36	0.166667	0.833333	0.666667	0.333333	0
939	6313	#N/A	11	F	0	3	0.2	0.8	0.25	0.25	0.5
940	6322	#N/A	20	M	0	14	0.142857	0.857143	0	0	1
941	6323	#N/A	7	F	0	0	0.5	0.5	0	0.75	0.25
942	6336	#N/A	22	M	0	17	0.285714	0.714286	0	0	1
943	6339	#N/A	20	F	0	15	0.25	0.75	0.8	0	0.2
944	6343	#N/A	21	M	0	15	0.5	0.5	0.571429	0.142857	0.285714
945	6354	#N/A	22	F	0	16	0	1	0.6	0.2	0.2
946	6371	#N/A	17	F	0	9	0.75	0.25	0	0.8	0.2
947	6373	#N/A	16	F	0	8	0.666667	0.333333	0.428571	0.428571	0.142857
948	6387	#N/A	18	F	0	12	0.2	0.8	0.75	0.25	0
949	6393	#N/A	10	F	0	3	0.6	0.4	0.75	0	0.25
950	6397	#N/A	14	M	0	7	0.666667	0.333333	0.428571	0.428571	0.142857
951	6399	#N/A	8	F	0	1	0.6	0.4	0.2	0.2	0.6
952	6413	#N/A	45	M	0	38	0.333333	0.666667	0.666667	0	0.333333
953	6414	#N/A	12	M	0	10	0.5	0.5	0.833333	0	0.166667
954	6423	1	11	M	CAU	10	0.5	0.5	0.5	0.5	0
955	6426	1	14	M	MIE	9	0.6	0.4	0	0.5	0.5
956	6429	#N/A	41	M	0	38	0.5	0.5	0	0.75	0.25
957	6435	#N/A	10	M	0	4	0.833333	0.166667	0.5	0.5	0
958	6438	#N/A	15	M	0	10	0	1	0	0.6	0.4
959	6440	#N/A	11	F	0	10	0.5	0.5	0.4	0.6	0
960	6445	#N/A	15	M	0	9	0.2	0.8	0.75	0	0.25
961	6446	1	12	M	CAU	11	0.75	0.25	0.2	0.4	0.4
962	6447	#N/A	44	F	0	41	0.25	0.75	1	0	0
963	6448	#N/A	10	M	0	9	0.75	0.25	0	0.75	0.25
964	6463	#N/A	12	F	0	6	0.6	0.4	1	0	0
965	6466	#N/A	47	M	0	34	0.8	0.2	0.4	0.2	0.4
966	6483	#N/A	8	F	0	2	0.8	0.2	0	0.75	0.25
967	6487	1	19	M	CAU	13	0.333333	0.666667	0.333333	0.5	0.166667
968	6488	#N/A	10	F	0	4	0.4	0.6	0.4	0	0.6
969	6512	#N/A	10	M	0	3	0.25	0.75	0.4	0.4	0.2
970	6513	#N/A	7	M	0	0	0.6	0.4	0	0.8	0.2
971	6514	#N/A	13	F	0	0	0.333333	0.666667	0	0.166667	0.833333
972	6526	#N/A	9	F	0	3	0.5	0.5	0	0.666667	0.333333
973	6538	#N/A	16	F	0	3	0.6	0.4	0.75	0.25	0
974	6544	#N/A	47	M	0	35	#DIV/0!	#DIV/0!	0.5	0.125	0.375
975	6550	#N/A	19	M	0	12	0.25	0.75	0.25	0	0.75
976	6564	#N/A	12	M	0	5	0.4	0.6	0.5	0	0.5
977	6568	#N/A	7	M	0	1	0.25	0.75	0	0.25	0.75
978	6570	#N/A	44	M	0	40	0.25	0.75	0.75	0	0.25
979	6574	#N/A	17	F	0	11	0.2	0.8	0.6	0.2	0.2
980	6575	#N/A	19	M	0	14	0.5	0.5	0.8	0.2	0
981	6596	#N/A	7	M	0	0	0.666667	0.333333	0	0.666667	0.333333
982	6598	#N/A	16	M	0	10	0.666667	0.333333	0.8	0	0.2
983	6600	#N/A	8	F	0	2	0	1	0.4	0.2	0.4
984	6603	#N/A	8	F	0	2	0	1	0.25	0	0.75
985	6605	#N/A	19	M	0	13	0.2	0.8	0	0.333333	0.666667
986	6616	#N/A	19	F	0	12	0.333333	0.666667	0.166667	0.166667	0.666667
987	6617	#N/A	20	F	0	15	0.166667	0.833333	1	0	0
988	6628	#N/A	14	F	0	8	0.333333	0.666667	0.333333	0.333333	0.333333
989	6629	#N/A	14	F	0	8	0.4	0.6	0.2	0	0.8
990	6646	#N/A	12	M	0	3	0.285714	0.714286	0.333333	0.333333	0.333333
991	6650	#N/A	43	F	0	32	0.428571	0.571429	1	0	0
992	6656	1	14	M	CAU	7	0.2	0.8	0.333333	0	0.666667
993	6657	#N/A	18	M	0	11	0.2	0.8	0.6	0	0.4
994	6660	#N/A	22	F	0	15	0.333333	0.666667	1	0	0
995	6677	#N/A	18	F	0	12	0.666667	0.333333	0	0.6	0.4
996	6682	1	11	M	CAU	5	0.75	0.25	0.6	0.2	0.2
997	6686	#N/A	17	F	0	10	0.75	0.25	1	0	0
998	6703	#N/A	7	M	0	0	0	1	0.333333	0.5	0.166667
999	6705	#N/A	44	M	0	33	1	0	0.333333	0.5	0.166667
1000	6712	#N/A	15	M	0	14	0.6	0.4	0	0	1
1001	6716	#N/A	19	M	0	13	0	1	0.666667	0	0.333333
1002	6731	#N/A	10	M	0	9	0.8	0.2	1	0	0
1003	6733	#N/A	15	M	0	10	0.5	0.5	0	0.833333	0.166667
1004	6739	#N/A	17	F	0	12	0.4	0.6	0.5	0.25	0.25
1005	6752	#N/A	43	F	0	33	0.571429	0.428571	0.333333	0.333333	0.333333
1006	6757	#N/A	10	F	0	5	0.4	0.6	0	0.5	0.5
1007	6764	#N/A	44	M	CAU	32	0.333333	0.666667	0.6	0.2	0.2
1008	6766	#N/A	41	M	0	30	0	1	0.714286	0.285714	0
1009	6784	#N/A	41	M	CAU	29	0.2	0.8	0.75	0	0.25
1010	6800	#N/A	41	M	CAU	34	0.75	0.25	0	0.4	0.6
1011	6811	1	41	F	EAS	30	0	1	0.2	0.2	0.6
1012	6812	#N/A	44	M	0	33	0.333333	0.666667	0.666667	0.333333	0
1013	6814	#N/A	19	M	0	14	0.5	0.5	0.833333	0.166667	0
1014	6824	#N/A	47	M	0	36	0.4	0.6	0	0.8	0.2
1015	6829	#N/A	43	F	0	41	0.333333	0.666667	1	0	0
1016	6830	#N/A	8	M	0	0	0	1	0	0.25	0.75
1017	6837	#N/A	11	F	0	6	0.6	0.4	0.333333	0.666667	0
1018	6839	#N/A	42	F	0	31	0.285714	0.714286	0.5	0	0.5
1019	6843	#N/A	46	M	0	34	0.5	0.5	0.2	0.2	0.6
1020	6867	1	21	M	CAU	15	0.25	0.75	0.4	0.4	0.2
1021	6868	#N/A	10	F	0	7	0	1	0	0.4	0.6
1022	6871	1	12	F	CAU	6	0.75	0.25	0	0.5	0.5
1023	6872	#N/A	16	M	0	10	0.5	0.5	0	0.25	0.75
1024	6876	#N/A	17	M	0	11	0.75	0.25	0.4	0.4	0.2
1025	6883	#N/A	18	M	0	11	0.333333	0.666667	0.25	0.25	0.5
1026	6889	#N/A	16	F	0	4	0.4	0.6	0	0.666667	0.333333
1027	6890	#N/A	17	F	0	7	0.4	0.6	0	0.333333	0.666667
1028	6892	#N/A	15	F	0	4	0.666667	0.333333	0.333333	0	0.666667
1029	6899	#N/A	46	M	0	38	0	1	0.6	0.4	0
1030	6900	#N/A	42	M	0	39	0	1	0.333333	0.166667	0.5
1031	6906	#N/A	44	M	0	34	0.6	0.4	0.2	0	0.8
1032	6908	#N/A	7	F	0	0	0.714286	0.285714	0.5	0.5	0
1033	6909	#N/A	20	F	0	13	0	1	0	0.2	0.8
1034	6933	#N/A	46	M	0	35	0.6	0.4	0.333333	0.666667	0
1035	6939	#N/A	7	F	0	1	0.666667	0.333333	0.4	0.2	0.4
1036	6968	#N/A	47	F	0	37	0	1	0.333333	0.333333	0.333333
1037	6984	#N/A	14	F	0	8	0.555556	0.444444	#DIV/0!	#DIV/0!	#DIV/0!
1038	6985	#N/A	10	M	0	3	0.8	0.2	0.75	0.25	0
1039	6986	#N/A	40	M	0	36	1	0	1	0	0
1040	6991	#N/A	21	F	0	15	0	1	0.4	0.6	0
1041	7002	#N/A	22	M	0	21	0.5	0.5	0.5	0	0.5
1042	7007	#N/A	10	M	0	8	0.428571	0.571429	1	0	0
1043	7017	#N/A	13	F	0	7	0.4	0.6	0.75	0	0.25
1044	7019	#N/A	45	M	CAU	34	0.75	0.25	0	1	0
1045	7023	#N/A	11	M	0	5	0.666667	0.333333	0.666667	0.166667	0.166667
1046	7029	#N/A	11	M	0	5	0.142857	0.857143	0	0.666667	0.333333
1047	7053	#N/A	16	M	0	8	0.333333	0.666667	0.333333	0.166667	0.5
1048	7054	#N/A	7	M	0	1	0.555556	0.444444	#DIV/0!	#DIV/0!	#DIV/0!
1049	7058	#N/A	10	M	0	4	0.833333	0.166667	0	0.5	0.5
1050	7060	#N/A	17	M	0	10	0.25	0.75	0	0.5	0.5
1051	7063	#N/A	8	M	0	6	0.2	0.8	0	0.333333	0.666667
1052	7064	#N/A	46	M	0	35	0.5	0.5	0.666667	0.166667	0.166667
1053	7066	#N/A	8	M	0	2	0.666667	0.333333	0.5	0	0.5
1054	7083	#N/A	42	F	0	31	0.5	0.5	0.2	0.2	0.6
1055	7110	#N/A	13	F	0	6	0.428571	0.571429	0	0.666667	0.333333
1056	7116	#N/A	16	M	0	9	0.75	0.25	0	0.5	0.5
1057	7130	#N/A	22	M	0	18	0	1	0.166667	0.5	0.333333
1058	7132	#N/A	9	F	0	2	0.666667	0.333333	0.333333	0.166667	0.5
1059	7151	#N/A	7	M	0	0	0.25	0.75	0.2	0.4	0.4
1060	7173	1	20	M	CAU	15	1	0	0.25	0.125	0.625
1061	7175	#N/A	12	F	0	10	0.666667	0.333333	1	0	0
1062	7180	#N/A	47	M	CAU	36	0.6	0.4	0.75	0	0.25
1063	7201	#N/A	46	F	0	35	0.75	0.25	0.4	0.4	0.2
1064	7216	#N/A	19	M	0	12	0.333333	0.666667	0.571429	0.285714	0.142857
1065	7227	#N/A	12	F	0	6	0.333333	0.666667	0.166667	0	0.833333
1066	7243	#N/A	11	M	0	5	1	0	0.8	0	0.2
1067	7258	#N/A	41	F	0	31	0.25	0.75	0.25	0.5	0.25
1068	7283	#N/A	8	M	0	0	0.5	0.5	0	0.75	0.25
1069	7296	#N/A	44	F	0	40	0.333333	0.666667	0	0.333333	0.666667
1070	7298	#N/A	40	M	0	28	0.5	0.5	0.6	0.2	0.2
1071	7302	#N/A	13	F	0	5	0.333333	0.666667	0.5	0.166667	0.333333
1072	7304	#N/A	10	F	0	4	0.75	0.25	0.666667	0.333333	0
1073	7307	#N/A	40	M	0	29	0.666667	0.333333	0.4	0.4	0.2
1074	7320	#N/A	41	F	0	35	0	1	0.166667	0.5	0.333333
1075	7334	#N/A	44	F	0	32	0.166667	0.833333	0.333333	0.666667	0
1076	7336	#N/A	44	M	CAU	32	0.666667	0.333333	0.333333	0.333333	0.333333
1077	7338	#N/A	42	M	0	30	0.4	0.6	0.8	0.2	0
1078	7347	#N/A	44	F	0	33	0.25	0.75	0	0.25	0.75
1079	7354	#N/A	9	M	0	2	0.5	0.5	0.142857	0.285714	0.571429
1080	7357	#N/A	7	F	0	1	0	1	0.25	0.5	0.25
1081	7371	1	12	F	CAU	6	0	1	0	0	1
1082	7388	#N/A	44	M	0	34	0.5	0.5	1	0	0
1083	7402	#N/A	44	M	CAU	33	1	0	0.285714	0.571429	0.142857
1084	7423	#N/A	11	F	0	0	0.25	0.75	0.2	0	0.8
1085	7427	#N/A	47	F	CAU	36	0.4	0.6	0.4	0.4	0.2
1086	7442	#N/A	22	M	0	15	0.666667	0.333333	1	0	0
1087	7444	#N/A	19	M	0	12	0.25	0.75	0	0.333333	0.666667
1088	7451	#N/A	11	F	0	4	0.25	0.75	0.25	0.25	0.5
1089	7459	#N/A	10	M	0	4	0.6	0.4	0.25	0.75	0
1090	7460	#N/A	12	F	0	6	0.6	0.4	0.25	0.5	0.25
1091	7466	#N/A	40	M	CAU	30	0.5	0.5	0	0.2	0.8
1092	7491	#N/A	45	M	0	41	0.6	0.4	0.5	0.5	0
1093	7493	#N/A	8	M	0	5	0.666667	0.333333	0	1	0
1094	7496	#N/A	21	M	0	15	0.4	0.6	0.25	0	0.75
1095	7499	#N/A	46	M	0	38	0.5	0.5	0.333333	0.5	0.166667
1096	7510	#N/A	7	F	0	4	0.571429	0.428571	0	1	0
1097	7518	#N/A	46	F	0	41	0.125	0.875	0	0	1
1098	7520	#N/A	10	M	0	4	0.6	0.4	0	0	1
1099	7523	#N/A	9	M	0	4	0.25	0.75	0	0.333333	0.666667
1100	7541	1	11	F	CAU	5	0	1	0	0.333333	0.666667
1101	7542	#N/A	8	F	0	2	0.333333	0.666667	0.4	0.2	0.4
1102	7544	#N/A	43	M	0	32	0.8	0.2	0.5	0.25	0.25
1103	7548	#N/A	10	M	0	5	0.333333	0.666667	0	0.833333	0.166667
1104	7555	#N/A	10	M	0	4	0.6	0.4	0	0.333333	0.666667
1105	7564	#N/A	40	F	0	35	0.5	0.5	1	0	0
1106	7581	#N/A	8	M	0	1	0.5	0.5	0	0	1
1107	7584	#N/A	40	F	0	38	1	0	0.285714	0.428571	0.285714
1108	7589	#N/A	47	F	0	36	0.333333	0.666667	0.5	0	0.5
1109	7592	#N/A	7	F	0	1	0.833333	0.166667	0	0.666667	0.333333
1110	7598	#N/A	45	M	0	34	1	0	0.571429	0.142857	0.285714
1111	7604	#N/A	9	M	0	0	0.625	0.375	0	0	1
1112	7605	#N/A	9	F	0	3	0.333333	0.666667	0	0.285714	0.714286
1113	7637	#N/A	47	F	CAU	36	0.666667	0.333333	0.666667	0.333333	0
1114	7678	#N/A	45	F	CAU	34	0.6	0.4	0.666667	0	0.333333
1115	7682	#N/A	46	F	CAU	35	0.25	0.75	0.2	0	0.8
1116	7687	#N/A	43	M	0	33	1	0	0.285714	0.428571	0.285714
1117	7717	#N/A	7	F	0	1	0.666667	0.333333	0.333333	0.333333	0.333333
1118	7728	#N/A	46	F	0	36	1	0	0.333333	0.5	0.166667
1119	7755	#N/A	41	F	0	30	0.75	0.25	0.2	0.2	0.6
1120	7769	1	12	F	CAU	6	0.2	0.8	0.333333	0.333333	0.333333
1121	7770	#N/A	10	F	0	4	0	1	0.333333	0.333333	0.333333
1122	7773	#N/A	13	M	0	5	0.666667	0.333333	0.666667	0.166667	0.166667
1123	7780	1	12	M	ASI	6	0.75	0.25	0.5	0.25	0.25
1124	7794	#N/A	19	M	0	13	0.285714	0.714286	0.5	0	0.5
1125	7795	#N/A	8	M	0	2	0.6	0.4	0.5	0.25	0.25
1126	7801	#N/A	10	F	0	3	0.666667	0.333333	0	0.666667	0.333333
1127	7806	#N/A	21	M	0	15	0.2	0.8	0.4	0	0.6
1128	7880	#N/A	42	F	0	31	0.5	0.5	0	1	0
1129	7945	#N/A	44	M	0	33	1	0	0	0.5	0.5
1130	7956	#N/A	41	F	0	29	0.714286	0.285714	1	0	0
1131	7969	1	13	M	CAU	6	0	1	0	0	1
1132	8015	#N/A	47	F	0	36	0.75	0.25	0.8	0	0.2
1133	8044	1	12	F	CAU	6	0.5	0.5	0.666667	0.333333	0
1134	8059	#N/A	7	F	0	1	0.333333	0.666667	0.5	0	0.5
1135	8063	1	13	F	MIX	7	0.2	0.8	0.25	0.25	0.5
1136	8065	1	21	M	EAS	15	0	1	0.5	0	0.5
1137	8068	1	15	M	CAU	8	0	1	0.333333	0.333333	0.333333
1138	8099	#N/A	21	M	0	12	0.25	0.75	0.5	0	0.5
1139	8102	1	45	F	CAU	35	0.6	0.4	0	0.333333	0.666667
1140	8119	#N/A	44	F	CAU	32	0.4	0.6	0.25	0.25	0.5
1141	8129	#N/A	42	F	0	31	0	1	0	0.333333	0.666667
1142	8152	#N/A	43	F	0	37	0	1	0.6	0.4	0
1143	8177	#N/A	44	F	CAU	38	0.166667	0.833333	1	0	0
1144	8184	#N/A	9	F	0	2	0.333333	0.666667	0.142857	0.142857	0.714286
1145	8188	#N/A	42	F	0	31	0.833333	0.166667	0.5	0.5	0
1146	8197	#N/A	40	F	0	30	0.6	0.4	0.4	0.2	0.4
1147	8237	#N/A	12	M	0	5	0.5	0.5	0.333333	0.166667	0.5
1148	8243	1	22	M	EAS	16	0.2	0.8	0.5	0.5	0
1149	8250	1	13	M	EAS	7	0.5	0.5	1	0	0
1150	8256	#N/A	8	F	0	1	0.25	0.75	0	0.25	0.75
1151	8260	#N/A	12	F	0	6	0	1	0.5	0	0.5
1152	8264	#N/A	7	M	0	1	0.5	0.5	0.166667	0.666667	0.166667
1153	8272	#N/A	44	F	0	33	0.333333	0.666667	0.5	0	0.5
1154	8278	#N/A	40	F	EAS	29	0.25	0.75	0.25	0	0.75
1155	8295	1	12	F	CAU	5	0.333333	0.666667	0.166667	0.5	0.333333
1156	8359	#N/A	43	F	CAU	32	0.5	0.5	0.142857	0.714286	0.142857
1157	8398	#N/A	10	M	0	9	0.5	0.5	0.666667	0	0.333333
1158	8402	#N/A	9	F	0	8	0.333333	0.666667	0.25	0.5	0.25
1159	8415	#N/A	16	M	0	10	0.571429	0.428571	0.5	0.5	0
1160	8426	#N/A	8	M	0	0	0	1	0.333333	0	0.666667
1161	8450	#N/A	44	F	0	32	0.25	0.75	0.2	0.2	0.6
1162	8475	#N/A	41	F	0	39	0.333333	0.666667	0	0.6	0.4
1163	8502	#N/A	8	F	0	1	0.333333	0.666667	0.4	0.4	0.2
1164	8525	#N/A	16	M	0	10	0.428571	0.571429	0	0.5	0.5
1165	8586	#N/A	42	F	0	31	0.6	0.4	1	0	0
1166	8620	#N/A	46	F	0	36	0.5	0.5	0.666667	0.333333	0
1167	8632	#N/A	8	F	0	0	0.5	0.5	0	0	1
1168	8704	#N/A	10	M	0	1	0.666667	0.333333	0.75	0	0.25
1169	8728	#N/A	44	F	0	32	0.142857	0.857143	0.5	0	0.5
1170	8756	#N/A	40	F	0	29	0.666667	0.333333	0.2	0.6	0.2
1171	8817	#N/A	40	F	0	27	0.333333	0.666667	0.5	0.166667	0.333333
1172	8830	#N/A	43	F	CAU	32	0.666667	0.333333	0.25	0.5	0.25
1173	8843	#N/A	44	F	0	33	0.4	0.6	0.75	0	0.25
1174	8865	#N/A	46	F	0	36	0.5	0.5	0.166667	0.5	0.333333
1175	8871	#N/A	46	F	0	35	0.142857	0.857143	0.5	0	0.5
1176	8879	#N/A	44	F	EAS	34	0.5	0.5	0.166667	0.333333	0.5
1177	8918	#N/A	7	F	0	2	0.333333	0.666667	0.333333	0.333333	0.333333
1178	9035	1	13	F	CAU	7	0.166667	0.833333	0.333333	0.333333	0.333333
1179	9043	#N/A	13	F	0	7	0.4	0.6	0.333333	0.333333	0.333333
1180	9073	#N/A	11	F	0	5	0.5	0.5	0	0.285714	0.714286
1181	9089	#N/A	13	F	0	6	0	1	0.375	0.375	0.25
1182	9112	#N/A	47	F	0	35	0	1	0	0.4	0.6
1183	9134	#N/A	11	F	0	5	0.25	0.75	0.4	0.4	0.2
1184	9141	#N/A	43	F	0	32	0.4	0.6	0.4	0.2	0.4
1185	9192	#N/A	46	F	0	33	0.4	0.6	1	0	0
1186	9275	#N/A	44	F	CAU	39	0.333333	0.666667	0.8	0	0.2
1187	9300	#N/A	40	F	CAU	28	0.8	0.2	0.75	0	0.25
1188	9314	#N/A	13	F	0	7	0.5	0.5	0.25	0	0.75
1189	9315	1	11	F	CAU	5	1	0	0.4	0.2	0.4
1190	9371	#N/A	40	F	0	29	0.5	0.5	0.4	0.4	0.2
1191	9392	#N/A	44	F	0	33	0	1	0.166667	0.5	0.333333
1192	9413	#N/A	47	F	0	34	0.5	0.5	0.833333	0.166667	0
1193	9461	1	11	F	CAU	5	0.5	0.5	0.333333	0.5	0.166667
1194	9477	#N/A	9	F	0	1	0.666667	0.333333	0.5	0	0.5
1195	9533	#N/A	40	F	0	27	0.666667	0.333333	0	0.5	0.5
1196	9566	1	13	F	CAU	5	0.5	0.5	0.25	0	0.75
1197	9630	#N/A	41	F	0	30	0.5	0.5	0.666667	0	0.333333
1198	9689	#N/A	11	F	0	5	0.5	0.5	0.142857	0.285714	0.571429
1199	9697	#N/A	8	F	0	2	0.166667	0.833333	0.666667	0.333333	0
1200	9698	#N/A	46	F	0	35	0.5	0.5	1	0	0
1201	9710	#N/A	44	F	0	31	0.666667	0.333333	0.2	0.4	0.4
1202	9725	#N/A	45	F	CAU	34	0.4	0.6	0	0	1
1203	9740	1	40	F	CAU	28	0.6	0.4	0.2	0	0.8
1204	9761	#N/A	45	F	0	34	0.333333	0.666667	0.666667	0.333333	0
1205	9861	#N/A	43	F	CAU	33	0.333333	0.666667	0.5	0	0.5
1206	9912	#N/A	12	F	0	6	0.833333	0.166667	0.333333	0.333333	0.333333
1207	9950	#N/A	42	F	0	32	0.5	0.5	0.4	0	0.6
1208	9962	#N/A	12	F	0	5	0	1	0.25	0.5	0.25
1209	9964	#N/A	7	M	0	2	0.75	0.25	0.5	0.25	0.25
1210	9986	#N/A	7	F	0	0	0.5	0.5	0.333333	0.666667	0
1211	10007	#N/A	7	F	0	0	0.6	0.4	0	0.4	0.6
1212	10213	#N/A	12	F	0	0	0	1	0.333333	0.166667	0.5
1213	10228	#N/A	41	F	CAU	31	0	1	0.8	0	0.2
1214	10230	#N/A	13	F	0	4	0.2	0.8	0	0	1
1215	10240	#N/A	8	F	0	0	0.25	0.75	0	0.5	0.5
1216	10326	#N/A	12	F	0	7	0.166667	0.833333	0.333333	0	0.666667
1217	10390	1	43	F	CAU	35	0	1	0.666667	0	0.333333
1218	10547	#N/A	12	F	0	6	0	1	0.8	0	0.2
1219	10598	#N/A	9	F	0	0	0.6	0.4	0.333333	0.333333	0.333333
1220	10659	#N/A	8	F	0	0	0.5	0.5	0	0	1
1221	10673	#N/A	13	F	0	5	0.333333	0.666667	0.333333	0	0.666667
1222	10707	1	10	F	EAS	5	0.833333	0.166667	0.666667	0.333333	0
1223	10749	#N/A	7	F	0	1	0.75	0.25	0	0.2	0.8
1224	10833	1	13	F	ASI	5	0.5	0.5	0.333333	0.5	0.166667

## Sheet: Experiment 2 Image List
Image Info						Responses as proportion of target present/absent trials
Image ID	Database ID	Age	Sex	Ethnicity	History Image Age	Correct Rejections	False Alarms	Hits	Misses	Misidentifications
1	16	66	M	CAU	55	0.636364	0.363636	0.533333	0.2	0.266667
2	28	66	M	CAU	55	0.272727	0.727273	0.666667	0.166667	0.166667
3	40	12	F	CAU	5	0.6	0.4	0.25	0.125	0.625
4	45	41	F	EAS	29	1	0	0.8	0.2	0
5	87	14	M	CAU	6	0.428571	0.571429	0.333333	0.222222	0.444444
6	103	14	F	CAU	8	0.1	0.9	0	0.25	0.75
7	151	57	F	CAU	46	0.333333	0.666667	0.5	0.166667	0.333333
8	178	23	M	MIE	14	0.666667	0.333333	0.461538	0.384615	0.153846
9	182	24	F	CAU	17	0.133333	0.866667	0.222222	0.111111	0.666667
10	200	23	F	EAS	17	0.555556	0.444444	0.4	0	0.6
11	226	40	F	EAS	29	0.533333	0.466667	0.7	0.3	0
12	252	23	F	CAU	18	0.777778	0.222222	0.4	0	0.6
13	260	59	F	CAU	47	0.4	0.6	0.444444	0.222222	0.333333
14	261	21	M	CAU	15	0.8	0.2	0.777778	0.111111	0.111111
15	307	14	F	EAS	9	0.5	0.5	0.0769231	0.538462	0.384615
16	319	15	M	CAU	8	0.375	0.625	0.166667	0.333333	0.5
17	340	19	F	CAU	15	0.444444	0.555556	0.8	0.2	0
18	349	12	F	ASI	5	0.571429	0.428571	0	1	0
19	356	21	M	CAU	15	0.8	0.2	0.25	0.625	0.125
20	390	12	F	ASI	6	0.588235	0.411765	0.7	0.3	0
21	406	22	F	CAU	14	0.529412	0.470588	0.9	0	0.1
22	429	43	F	EAS	32	0.642857	0.357143	0.666667	0.111111	0.222222
23	481	22	M	CAU	15	0.666667	0.333333	0.375	0.25	0.375
24	484	23	M	MIX	19	0.466667	0.533333	1	0	0
25	494	12	M	MIX	6	0.833333	0.166667	0.714286	0.285714	0
26	512	14	F	CAU	8	0.555556	0.444444	0.266667	0.333333	0.4
27	551	43	M	CAU	33	1	0	0.571429	0.142857	0.285714
28	553	21	M	MIX	16	0.833333	0.166667	0.857143	0.142857	0
29	554	13	F	EAS	7	0.545455	0.454545	0.230769	0.230769	0.538462
30	560	13	F	CAU	7	0.571429	0.428571	0.142857	0.142857	0.714286
31	587	40	F	CAU	29	0.428571	0.571429	0.285714	0.285714	0.428571
32	618	22	M	CAU	16	0.4	0.6	0.777778	0.111111	0.111111
33	668	41	M	CAU	30	0.470588	0.529412	0.857143	0.142857	0
34	684	15	F	EAS	9	0.75	0.25	0.2	0.4	0.4
35	789	50	F	CAU	39	0.769231	0.230769	0.846154	0.153846	0
36	849	13	M	CAU	7	0.25	0.75	0.166667	0.166667	0.666667
37	852	15	F	CAU	9	0.444444	0.555556	0.2	0.6	0.2
38	863	16	M	CAU	10	0.428571	0.571429	0.764706	0.0588235	0.176471
39	891	22	F	CAU	15	0.5	0.5	0.142857	0.214286	0.642857
40	919	42	F	CAU	31	0.2	0.8	0.5	0.125	0.375
41	939	19	F	CAU	16	0.428571	0.571429	0.714286	0.142857	0.142857
42	944	16	F	ASI	10	0	1	0.25	0.625	0.125
43	984	14	M	ASI	13	0.615385	0.384615	0.857143	0.0714286	0.0714286
44	1009	52	M	ASI	41	0.714286	0.285714	0.5	0.333333	0.166667
45	1081	65	M	CAU	55	0.571429	0.428571	0.5	0.333333	0.166667
46	1089	57	M	CAU	46	1	0	0.6	0.3	0.1
47	1171	45	F	EAS	36	0.666667	0.333333	0.75	0.125	0.125
48	1177	10	F	CAU	5	0.25	0.75	0.388889	0.222222	0.388889
49	1180	15	F	MIX	10	0.333333	0.666667	0.25	0.5	0.25
50	1192	62	M	CAU	51	0.777778	0.222222	0	0.4	0.6
51	1232	51	F	CAU	40	0.3	0.7	0.5	0.25	0.25
52	1289	23	M	CAU	15	0.333333	0.666667	0.875	0	0.125
53	1314	13	F	CAU	6	0.375	0.625	0.833333	0.166667	0
54	1368	19	M	CAU	13	0.7	0.3	0.428571	0.357143	0.214286
55	1401	43	F	CAU	36	0.555556	0.444444	0.8	0	0.2
56	1440	10	F	CAU	5	0.307692	0.692308	0.181818	0.0909091	0.727273
57	1464	59	F	CAU	48	0.714286	0.285714	0.285714	0.428571	0.285714
58	1478	71	F	CAU	60	0.6	0.4	0.375	0.25	0.375
59	1542	21	M	CAU	15	0.5	0.5	0.125	0.125	0.75
60	1560	46	M	CAU	33	0.428571	0.571429	0.428571	0.428571	0.142857
61	1577	22	F	CAU	14	0.6	0.4	0.411765	0.235294	0.352941
62	1623	16	F	CAU	10	0.333333	0.666667	0.0909091	0.454545	0.454545
63	1649	23	F	CAU	16	0.3125	0.6875	0.272727	0.363636	0.363636
64	1703	13	F	EAS	7	0.714286	0.285714	1	0	0
65	1706	11	M	EAS	5	0.5	0.5	0.8	0.2	0
66	1713	11	M	CAU	10	0.545455	0.454545	0.615385	0.153846	0.230769
67	1756	21	F	EAS	16	0.444444	0.555556	0.2	0.8	0
68	1817	15	F	CAU	9	0.214286	0.785714	0.583333	0.25	0.166667
69	1820	16	F	CAU	10	0.857143	0.142857	0.571429	0.428571	0
70	1831	15	M	CAU	9	0.4	0.6	0.214286	0	0.785714
71	1836	52	F	CAU	42	0.375	0.625	0.166667	0.5	0.333333
72	1886	42	F	CAU	41	0.166667	0.833333	1	0	0
73	1931	15	F	CAU	9	0.363636	0.636364	0.384615	0.153846	0.461538
74	1932	14	M	CAU	6	0.666667	0.333333	0.571429	0.428571	0
75	1964	22	F	CAU	20	0.666667	0.333333	0.647059	0.176471	0.176471
76	1987	19	M	CAU	12	0.285714	0.714286	0.2	0.2	0.6
77	1995	12	F	EAS	6	1	0	0.833333	0.166667	0
78	2091	19	M	CAU	12	0.75	0.25	0.777778	0.222222	0
79	2095	15	F	EAS	10	0.181818	0.818182	0.307692	0.0769231	0.615385
80	2167	12	F	CAU	6	0.307692	0.692308	0.636364	0.272727	0.0909091
81	2245	22	M	CAU	17	0.5	0.5	0	0.5	0.5
82	2252	22	M	ASI	19	0.416667	0.583333	0.666667	0.2	0.133333
83	2296	24	F	CAU	16	0.7	0.3	0.142857	0.571429	0.285714
84	2307	22	M	CAU	17	0.333333	0.666667	0.25	0.375	0.375
85	2322	14	M	CAU	5	0.714286	0.285714	0.4	0.4	0.2
86	2327	14	M	CAU	6	0.666667	0.333333	0	0.4	0.6
87	2339	14	M	CAU	8	0.2	0.8	0.285714	0.285714	0.428571
88	2340	14	F	CAU	7	0.0909091	0.909091	0.833333	0	0.166667
89	2356	40	M	CAU	39	0.666667	0.333333	1	0	0
90	2382	12	M	ASI	6	0.142857	0.857143	0.571429	0.142857	0.285714
91	2394	11	M	CAU	5	0.4	0.6	0.142857	0.214286	0.642857
92	2424	22	M	CAU	17	0.333333	0.666667	0.625	0.25	0.125
93	2461	13	M	EAS	6	0.428571	0.571429	0.285714	0.571429	0.142857
94	2470	13	M	CAU	6	0.75	0.25	0.666667	0.333333	0
95	2471	20	F	CAU	14	0.363636	0.636364	0.307692	0.153846	0.538462
96	2487	12	M	CAU	6	0.5	0.5	0.375	0.25	0.375
97	2520	19	M	CAU	10	0.2	0.8	0	0.75	0.25
98	2530	19	F	CAU	13	0.222222	0.777778	0.529412	0.235294	0.235294
99	2538	57	M	CAU	53	0.7	0.3	0.75	0	0.25
100	2551	21	F	CAU	14	0.4	0.6	0.444444	0.444444	0.111111
101	2554	46	F	CAU	40	0.714286	0.285714	0.444444	0.444444	0.111111
102	2608	22	M	CAU	16	0.583333	0.416667	0.571429	0.357143	0.0714286
103	2626	22	M	CAU	15	0.666667	0.333333	0.375	0.25	0.375
104	2635	19	F	EAS	13	0.6	0.4	0.444444	0.333333	0.222222
105	2653	11	F	CAU	5	0.571429	0.428571	0.428571	0.428571	0.142857
106	2657	22	F	CAU	17	0.666667	0.333333	1	0	0
107	2691	22	F	CAU	14	0.333333	0.666667	0	0.75	0.25
108	2710	15	M	CAU	6	0.6	0.4	0	0.555556	0.444444
109	2714	14	F	CAU	8	0.166667	0.833333	0.75	0	0.25
110	2766	60	M	CAU	49	0.363636	0.636364	0.466667	0.266667	0.266667
111	2833	57	M	CAU	46	0.666667	0.333333	0.4	0.2	0.4
112	2835	75	M	CAU	63	0.631579	0.368421	0.625	0.25	0.125
113	2843	12	F	CAU	6	0.4	0.6	0.666667	0.333333	0
114	2863	64	F	CAU	53	0.333333	0.666667	0.666667	0	0.333333
115	2873	14	F	CAU	8	0.571429	0.428571	0.571429	0.285714	0.142857
116	2909	15	M	EAS	9	0.6	0.4	0.25	0.25	0.5
117	2938	11	M	MIE	5	0.5	0.5	0.5	0.25	0.25
118	2956	11	M	CAU	5	0.333333	0.666667	0.25	0.25	0.5
119	2965	14	M	EAS	8	0.625	0.375	0.666667	0.166667	0.166667
120	2967	21	F	CAU	14	0.222222	0.777778	0	0	1
121	2968	22	M	CAU	18	0.642857	0.357143	0.538462	0.230769	0.230769
122	2973	20	F	CAU	14	0.8	0.2	0.333333	0.222222	0.444444
123	3007	19	F	CAU	13	0.294118	0.705882	0.875	0	0.125
124	3013	24	M	CAU	17	0.333333	0.666667	0.625	0.25	0.125
125	3091	22	M	CAU	16	0.571429	0.428571	0.833333	0.166667	0
126	3120	65	F	CAU	55	0.375	0.625	0.4	0.2	0.4
127	3135	21	F	CAU	17	0.571429	0.428571	0.857143	0	0.142857
128	3156	15	F	EAS	9	0.4	0.6	0.785714	0	0.214286
129	3205	21	F	CAU	15	0.357143	0.642857	0.0909091	0.272727	0.636364
130	3213	23	M	CAU	22	0.466667	0.533333	1	0	0
131	3242	82	M	CAU	70	0.545455	0.454545	0.461538	0.230769	0.307692
132	3245	57	F	CAU	46	0.166667	0.833333	0.375	0.375	0.25
133	3262	59	M	CAU	49	0.6	0.4	0.846154	0.153846	0
134	3264	66	F	CAU	54	0.75	0.25	0.5	0.333333	0.166667
135	3316	16	F	CAU	9	0.222222	0.777778	0.2	0.6	0.2
136	3336	15	M	MIX	9	0.692308	0.307692	0.75	0.0833333	0.166667
137	3348	21	F	CAU	15	0.571429	0.428571	0.714286	0.285714	0
138	3351	10	M	CAU	5	0.444444	0.555556	0.428571	0.142857	0.428571
139	3375	11	M	CAU	5	0.636364	0.363636	0.733333	0.133333	0.133333
140	3474	64	F	CAU	53	0.388889	0.611111	0.5	0	0.5
141	3482	13	M	ASI	6	0.5	0.5	0.222222	0.777778	0
142	3490	14	M	CAU	7	0.375	0.625	0.333333	0.333333	0.333333
143	3528	22	M	CAU	18	0.666667	0.333333	0.6	0.2	0.2
144	3532	20	M	CAU	14	0.8125	0.1875	0.4	0.2	0.4
145	3535	44	F	CAU	33	0.4	0.6	0	0.5	0.5
146	3558	56	M	CAU	45	0.6	0.4	0.375	0.25	0.375
147	3645	41	F	CAU	30	0.444444	0.555556	0.166667	0.666667	0.166667
148	3648	23	F	CAU	17	0.4375	0.5625	0.6	0.1	0.3
149	3666	19	M	EAS	14	0.6	0.4	0.888889	0	0.111111
150	3668	22	M	CAU	16	0.444444	0.555556	0.642857	0.0714286	0.285714
151	3670	23	M	CAU	13	0.428571	0.571429	0.428571	0.285714	0.285714
152	3686	40	M	CAU	29	0.666667	0.333333	0.4	0.5	0.1
153	3695	23	M	EAS	17	0.75	0.25	0.866667	0.133333	0
154	3707	24	F	CAU	16	0.5	0.5	0.75	0.125	0.125
155	3796	22	F	CAU	16	0	1	0.25	0.375	0.375
156	3933	55	F	CAU	42	0.7	0.3	1	0	0
157	3951	48	M	CAU	35	0.625	0.375	0.4	0.2	0.4
158	3970	45	F	CAU	33	0	1	0.363636	0	0.636364
159	3987	18	M	CAU	12	0.571429	0.428571	0.428571	0.428571	0.142857
160	3988	12	F	CAU	6	0.166667	0.833333	0.714286	0	0.285714
161	4005	20	F	CAU	14	0.5	0.5	0.869565	0.0434783	0.0869565
162	4011	20	F	CAU	13	0.333333	0.666667	0.375	0.25	0.375
163	4014	22	F	CAU	16	0.6	0.4	0.571429	0.142857	0.285714
164	4052	20	F	CAU	15	0.25	0.75	0.416667	0.0833333	0.5
165	4056	23	M	CAU	22	0.615385	0.384615	0.818182	0	0.181818
166	4231	24	F	CAU	16	0.428571	0.571429	0.333333	0.166667	0.5
167	4236	57	M	EAS	45	0.533333	0.466667	0.875	0.125	0
168	4244	48	M	CAU	37	0.5	0.5	0.642857	0.0714286	0.285714
169	4289	11	F	EAS	5	0.25	0.75	0.529412	0.176471	0.294118
170	4296	10	F	CAU	7	0.5	0.5	0.642857	0.214286	0.142857
171	4313	41	M	CAU	36	0.714286	0.285714	0.857143	0	0.142857
172	4316	15	M	CAU	9	0.357143	0.642857	0.583333	0.333333	0.0833333
173	4380	20	F	CAU	14	0.4	0.6	0.888889	0	0.111111
174	4387	49	M	CAU	39	1	0	0.428571	0.428571	0.142857
175	4434	21	F	CAU	14	0	1	0.5	0	0.5
176	4445	53	M	CAU	42	0.25	0.75	0.75	0.166667	0.0833333
177	4446	69	F	CAU	58	0.333333	0.666667	0.285714	0.285714	0.428571
178	4465	22	M	CAU	15	0.25	0.75	0.2	0.3	0.5
179	4480	13	M	CAU	9	0.285714	0.714286	0	0.333333	0.666667
180	4502	21	M	CAU	13	0.714286	0.285714	0.6	0.1	0.3
181	4503	58	F	CAU	47	0.285714	0.714286	0.529412	0.0588235	0.411765
182	4546	20	F	EAS	14	0.222222	0.777778	0.6	0.2	0.2
183	4550	15	M	PAC	9	0.6	0.4	0.444444	0.111111	0.444444
184	4556	44	M	CAU	32	0.5	0.5	0.769231	0	0.230769
185	4567	22	F	CAU	14	0.583333	0.416667	0.583333	0.0833333	0.333333
186	4593	23	M	MIX	17	0.666667	0.333333	0.384615	0.461538	0.153846
187	4606	21	F	CAU	15	0.461538	0.538462	0.285714	0.357143	0.357143
188	4624	58	M	MIX	48	0.357143	0.642857	0.4	0.3	0.3
189	4667	61	F	CAU	51	0.285714	0.714286	0.833333	0.166667	0
190	4687	82	M	CAU	71	0.5	0.5	0.8	0.0666667	0.133333
191	4830	14	F	CAU	7	0.0833333	0.916667	0	0.166667	0.833333
192	4831	13	M	CAU	6	0.666667	0.333333	0.25	0	0.75
193	4832	46	M	CAU	41	0.545455	0.454545	0.923077	0.0769231	0
194	4845	24	M	CAU	17	0.545455	0.454545	0.666667	0.266667	0.0666667
195	4865	61	F	CAU	50	0.428571	0.571429	0.285714	0.285714	0.428571
196	4985	19	F	CAU	12	0.153846	0.846154	0.363636	0.272727	0.363636
197	4995	21	M	CAU	13	0.714286	0.285714	0.166667	0.666667	0.166667
198	5011	23	M	EAS	17	0.8125	0.1875	0.636364	0.272727	0.0909091
199	5031	11	F	ASI	10	0.666667	0.333333	0.2	0.6	0.2
200	5081	19	F	CAU	13	0.5	0.5	0.5	0.375	0.125
201	5140	19	M	CAU	13	0.571429	0.428571	0.428571	0.285714	0.285714
202	5145	12	M	CAU	10	0.25	0.75	0.833333	0	0.166667
203	5146	11	M	CAU	5	0.416667	0.583333	0.5	0.25	0.25
204	5192	12	F	CAU	5	0	1	0.285714	0.428571	0.285714
205	5220	13	M	CAU	5	0.857143	0.142857	0.571429	0.285714	0.142857
206	5237	13	M	EAS	7	0.222222	0.777778	1	0	0
207	5239	19	F	CAU	13	0.333333	0.666667	0.5	0.166667	0.333333
208	5320	45	M	CAU	34	0.333333	0.666667	0.625	0.25	0.125
209	5342	18	M	CAU	12	0.545455	0.454545	0.5	0.357143	0.142857
210	5343	15	F	CAU	9	0.5	0.5	0.222222	0.222222	0.555556
211	5347	15	F	CAU	9	0.583333	0.416667	0.2	0.533333	0.266667
212	5435	20	F	EAS	14	0.625	0.375	0.166667	0.5	0.333333
213	5463	16	M	CAU	10	0.4	0.6	0	0.75	0.25
214	5476	16	M	CAU	10	0.571429	0.428571	0.5	0.2	0.3
215	5509	53	F	CAU	41	0.666667	0.333333	0.222222	0.555556	0.222222
216	5530	23	M	CAU	21	0.4	0.6	0.444444	0.111111	0.444444
217	5534	14	F	EAS	8	0.692308	0.307692	0	0.545455	0.454545
218	5599	52	F	CAU	42	0.5	0.5	0.1	0.2	0.7
219	5600	54	M	CAU	42	0.333333	0.666667	0.8	0.0666667	0.133333
220	5624	16	F	CAU	9	0.5	0.5	0.636364	0.181818	0.181818
221	5657	76	M	CAU	65	0.636364	0.363636	0.8	0.133333	0.0666667
222	5738	49	M	CAU	38	0.5	0.5	0.333333	0.5	0.166667
223	5750	24	M	CAU	16	0.375	0.625	0	0.833333	0.166667
224	5760	22	F	CAU	17	0.5	0.5	0.888889	0.111111	0
225	5763	21	M	CAU	14	0	1	0	0.375	0.625
226	5776	23	F	CAU	17	0.642857	0.357143	0.888889	0	0.111111
227	5803	15	M	CAU	9	0.5	0.5	0	0.4	0.6
228	5858	43	M	CAU	32	0.571429	0.428571	0.7	0.1	0.2
229	5876	14	M	EAS	12	0.285714	0.714286	0.833333	0.166667	0
230	5885	19	F	CAU	13	0.333333	0.666667	0.6	0.2	0.2
231	5948	14	M	CAU	9	0.25	0.75	0.333333	0.333333	0.333333
232	5973	14	F	CAU	7	0.333333	0.666667	0.25	0.25	0.5
233	5976	15	M	CAU	10	0.666667	0.333333	0.857143	0.142857	0
234	5995	50	M	CAU	40	0.25	0.75	0.2	0.2	0.6
235	6036	20	F	EAS	15	0.333333	0.666667	0.857143	0.142857	0
236	6100	40	M	CAU	30	0.333333	0.666667	0.555556	0.111111	0.333333
237	6142	14	M	CAU	8	0.714286	0.285714	0.181818	0.181818	0.636364
238	6144	15	F	CAU	8	0.733333	0.266667	0.9	0.1	0
239	6151	20	F	EAS	14	0.125	0.875	0.333333	0.333333	0.333333
240	6160	23	M	CAU	17	0.333333	0.666667	0.6	0	0.4
241	6198	15	F	EAS	9	0.25	0.75	0.3125	0.3125	0.375
242	6215	12	F	PAC	6	0.571429	0.428571	0.181818	0.818182	0
243	6248	47	M	CAU	36	0.333333	0.666667	0.5	0.25	0.25
244	6253	11	F	ASI	5	0.571429	0.428571	0.857143	0	0.142857
245	6267	11	F	CAU	5	0.375	0.625	0.5625	0.125	0.3125
246	6274	15	M	CAU	8	0.428571	0.571429	0.285714	0.285714	0.428571
247	6348	23	M	CAU	17	0.6	0.4	0.625	0	0.375
248	6358	20	F	CAU	14	0.285714	0.714286	0.714286	0.142857	0.142857
249	6381	15	F	CAU	8	0.666667	0.333333	0.5	0.5	0
250	6396	48	M	CAU	41	0.75	0.25	0.833333	0	0.166667
251	6423	11	M	CAU	10	0.5	0.5	0.875	0	0.125
252	6426	14	M	MIE	9	0.6	0.4	0.285714	0.571429	0.142857
253	6446	12	M	CAU	11	0.666667	0.333333	0	0.583333	0.416667
254	6487	19	M	CAU	13	0.5	0.5	0.466667	0.466667	0.0666667
255	6522	12	M	CAU	5	0.789474	0.210526	0	0.714286	0.285714
256	6586	16	F	CAU	8	0.4	0.6	0.333333	0.333333	0.333333
257	6639	23	M	CAU	16	0.5	0.5	0.111111	0.333333	0.555556
258	6656	14	M	CAU	7	0.2	0.8	0.75	0	0.25
259	6680	18	F	CAU	13	0.1	0.9	0.6	0.2	0.2
260	6682	11	M	CAU	5	0.666667	0.333333	0.5625	0.3125	0.125
261	6697	21	M	CAU	15	0.727273	0.272727	0.923077	0	0.0769231
262	6706	15	F	CAU	6	0.6	0.4	0.428571	0.357143	0.214286
263	6750	20	M	CAU	18	0.166667	0.833333	0.75	0	0.25
264	6768	44	M	EAS	33	0.5	0.5	0.714286	0.142857	0.142857
265	6770	44	M	CAU	32	0.444444	0.555556	0.470588	0.176471	0.352941
266	6811	41	F	EAS	30	0.5	0.5	0.4	0	0.6
267	6861	12	M	CAU	6	0.8	0.2	0.444444	0.111111	0.444444
268	6867	21	M	CAU	15	0.5	0.5	0.285714	0.142857	0.571429
269	6871	12	F	CAU	6	0.6	0.4	0.333333	0.444444	0.222222
270	6884	12	F	CAU	10	0.6	0.4	1	0	0
271	6894	20	M	CAU	14	0.625	0.375	1	0	0
272	6938	12	F	CAU	6	0.666667	0.333333	0.5	0.25	0.25
273	7003	13	M	CAU	6	0.538462	0.461538	0.230769	0.230769	0.538462
274	7044	10	F	CAU	5	0.571429	0.428571	0.5	0	0.5
275	7065	16	M	EAS	10	0.333333	0.666667	0.375	0.125	0.5
276	7070	59	M	CAU	54	0.7	0.3	0.785714	0.142857	0.0714286
277	7078	22	F	CAU	17	0.5	0.5	0.538462	0.230769	0.230769
278	7125	11	F	CAU	5	0.714286	0.285714	0.285714	0.428571	0.285714
279	7153	51	M	CAU	41	0.2	0.8	0.555556	0.111111	0.333333
280	7158	15	M	AFR	9	0.714286	0.285714	0.571429	0.428571	0
281	7173	20	M	CAU	15	0.583333	0.416667	0.4	0.4	0.2
282	7198	22	F	CAU	16	0.375	0.625	0.833333	0	0.166667
283	7270	48	F	CAU	38	0.4	0.6	0.7	0.1	0.2
284	7273	66	F	CAU	56	0.571429	0.428571	0.285714	0.571429	0.142857
285	7275	54	M	CAU	43	0.583333	0.416667	0.5	0.25	0.25
286	7360	22	M	CAU	16	0.666667	0.333333	0.75	0	0.25
287	7371	12	F	CAU	6	0.153846	0.846154	0.5	0	0.5
288	7372	12	F	CAU	6	0.153846	0.846154	0.545455	0.181818	0.272727
289	7384	80	M	CAU	69	0.666667	0.333333	0.666667	0.0833333	0.25
290	7398	57	M	CAU	45	0.538462	0.461538	0.4	0.4	0.2
291	7408	11	M	MIX	5	0.461538	0.538462	0.571429	0.285714	0.142857
292	7472	15	M	CAU	9	0.666667	0.333333	0.428571	0.428571	0.142857
293	7479	67	F	CAU	55	0.714286	0.285714	0.714286	0	0.285714
294	7525	57	M	CAU	51	0.5	0.5	0.75	0.125	0.125
295	7527	13	M	CAU	8	0.25	0.75	0.7	0.2	0.1
296	7541	11	F	CAU	5	0.2	0.8	0	0.142857	0.857143
297	7591	65	F	CAU	53	0.6	0.4	0.2	0.6	0.2
298	7624	21	F	ASI	13	0.692308	0.307692	0.363636	0.363636	0.272727
299	7645	65	F	CAU	54	0.333333	0.666667	0.25	0.375	0.375
300	7718	56	F	CAU	45	0.75	0.25	0.444444	0.222222	0.333333
301	7756	21	M	ASI	14	0.666667	0.333333	1	0	0
302	7769	12	F	CAU	6	0.461538	0.538462	0.4	0.3	0.3
303	7780	12	M	ASI	6	0.45	0.55	0.25	0.5	0.25
304	7865	68	F	CAU	57	0.166667	0.833333	0.5	0.125	0.375
305	7911	87	F	CAU	76	0.384615	0.615385	0.818182	0	0.181818
306	7969	13	M	CAU	6	0.416667	0.583333	0.0833333	0	0.916667
307	7981	60	F	CAU	48	0.625	0.375	0.8	0	0.2
308	7991	60	F	CAU	49	0.25	0.75	0.666667	0	0.333333
309	8044	12	F	CAU	6	0.666667	0.333333	0.625	0.25	0.125
310	8062	15	F	CAU	9	0.285714	0.714286	0.0526316	0.526316	0.421053
311	8063	13	F	MIX	7	0.2	0.8	0.222222	0.111111	0.666667
312	8065	21	M	EAS	15	0.625	0.375	1	0	0
313	8068	15	M	CAU	8	0.2	0.8	0.3	0	0.7
314	8085	14	F	CAU	9	0.0769231	0.923077	0.357143	0.0714286	0.571429
315	8102	45	F	CAU	35	0.363636	0.636364	0.333333	0.333333	0.333333
316	8126	21	F	CAU	15	0.363636	0.636364	0.545455	0.363636	0.0909091
317	8169	66	M	CAU	54	0.75	0.25	0.4	0.4	0.2
318	8223	48	M	CAU	37	0.857143	0.142857	0.416667	0.416667	0.166667
319	8243	22	M	EAS	16	0.1	0.9	0.384615	0.384615	0.230769
320	8250	13	M	EAS	7	0.714286	0.285714	0.571429	0.428571	0
321	8253	16	M	CAU	10	0.2	0.8	0.125	0.5	0.375
322	8261	14	F	CAU	7	0.0909091	0.909091	0.272727	0.0909091	0.636364
323	8265	15	F	CAU	8	0.461538	0.538462	0.5	0.2	0.3
324	8293	20	F	CAU	14	0.75	0.25	0.222222	0.111111	0.666667
325	8295	12	F	CAU	5	0.333333	0.666667	0.125	0.25	0.625
326	8296	11	M	CAU	5	0.5	0.5	0.2	0.4	0.4
327	8345	55	F	EAS	44	0.666667	0.333333	0.625	0.25	0.125
328	8364	82	F	CAU	77	0.5	0.5	0.769231	0.0769231	0.153846
329	8374	22	F	CAU	15	0.25	0.75	0.222222	0.111111	0.666667
330	8406	21	F	CAU	15	0.333333	0.666667	0.666667	0	0.333333
331	8416	15	M	EAS	9	0.3	0.7	0.214286	0.285714	0.5
332	8423	11	M	CAU	6	0.571429	0.428571	0.714286	0.285714	0
333	8441	24	F	CAU	18	0.333333	0.666667	0.818182	0	0.181818
334	8442	24	M	CAU	21	0.6	0.4	0.928571	0	0.0714286
335	8485	14	M	CAU	7	0.615385	0.384615	0.714286	0.214286	0.0714286
336	8495	12	F	CAU	6	0.666667	0.333333	0.666667	0.142857	0.190476
337	8517	15	F	EAS	9	0.714286	0.285714	0.5	0.333333	0.166667
338	8521	12	M	ASI	6	0.625	0.375	0.4	0.4	0.2
339	8553	56	M	CAU	47	0.75	0.25	0.285714	0.142857	0.571429
340	8614	14	F	EAS	8	0.333333	0.666667	0.333333	0.266667	0.4
341	8625	23	M	CAU	19	0	1	0.8	0	0.2
342	8639	50	F	CAU	40	0.571429	0.428571	0.428571	0.285714	0.285714
343	8666	21	F	MIX	14	0.166667	0.833333	0.375	0.25	0.375
344	8667	22	F	CAU	14	0.166667	0.833333	0	0.625	0.375
345	8695	11	M	CAU	6	0.6	0.4	0.571429	0.0714286	0.357143
346	8707	21	F	CAU	13	0.153846	0.846154	0.272727	0	0.727273
347	8738	22	M	CAU	16	0.625	0.375	1	0	0
348	8769	19	M	CAU	13	0.3	0.7	0.75	0	0.25
349	8849	52	F	CAU	41	0.125	0.875	0.736842	0	0.263158
350	8873	23	M	CAU	12	0.75	0.25	0.533333	0.2	0.266667
351	8970	19	F	EAS	14	1	0	0.3	0.6	0.1
352	9006	22	F	CAU	16	0.5	0.5	0.3	0.2	0.5
353	9007	23	M	CAU	17	0.714286	0.285714	0.571429	0.285714	0.142857
354	9035	13	F	CAU	7	0.444444	0.555556	0.75	0	0.25
355	9053	20	M	CAU	12	0.571429	0.428571	0.142857	0.285714	0.571429
356	9087	59	F	CAU	48	0.4375	0.5625	0.666667	0.111111	0.222222
357	9108	22	F	CAU	16	0.555556	0.444444	0.333333	0.466667	0.2
358	9155	57	F	CAU	45	0.428571	0.571429	0.571429	0.285714	0.142857
359	9197	22	F	CAU	15	0.6	0.4	0.25	0.5	0.25
360	9212	21	F	CAU	16	0.461538	0.538462	0.615385	0.0769231	0.307692
361	9222	21	F	CAU	15	0.666667	0.333333	0.75	0.125	0.125
362	9224	23	F	CAU	17	0.625	0.375	0.5	0.333333	0.166667
363	9250	65	F	CAU	53	0.6	0.4	0.25	0.4375	0.3125
364	9257	19	F	CAU	12	0.571429	0.428571	0.727273	0	0.272727
365	9282	20	F	CAU	14	0	1	0.4	0.2	0.4
366	9312	11	M	CAU	5	0.307692	0.692308	0	0.181818	0.818182
367	9315	11	F	CAU	5	0.5	0.5	0.4	0.4	0.2
368	9336	11	M	CAU	5	0.166667	0.833333	0.5	0.333333	0.166667
369	9386	14	M	CAU	7	0.222222	0.777778	0.642857	0.0714286	0.285714
370	9437	55	F	CAU	44	0.2	0.8	0.785714	0.0714286	0.142857
371	9451	46	M	CAU	35	0.666667	0.333333	0.928571	0.0714286	0
372	9461	11	F	CAU	5	0.666667	0.333333	0.375	0.5	0.125
373	9464	23	F	CAU	15	0.142857	0.857143	0	0.285714	0.714286
374	9478	63	M	CAU	52	0.714286	0.285714	0.285714	0.142857	0.571429
375	9496	19	M	CAU	15	0.214286	0.785714	0.363636	0.272727	0.363636
376	9497	21	M	CAU	14	0.2	0.8	0.25	0.125	0.625
377	9511	15	M	CAU	10	0.5	0.5	0.25	0.5	0.25
378	9536	63	M	CAU	52	0.777778	0.222222	0.75	0	0.25
379	9541	12	F	CAU	6	0.923077	0.0769231	0.833333	0.166667	0
380	9564	10	M	CAU	5	0.785714	0.214286	0.307692	0.538462	0.153846
381	9566	13	F	CAU	5	0.363636	0.636364	0	0.166667	0.833333
382	9583	23	F	CAU	13	0.428571	0.571429	0.285714	0.571429	0.142857
383	9593	51	M	CAU	40	0.7	0.3	0.5	0.333333	0.166667
384	9653	19	F	MIX	12	0.333333	0.666667	0.25	0.166667	0.583333
385	9708	14	F	CAU	8	0.545455	0.454545	0.6875	0	0.3125
386	9740	40	F	CAU	28	0.4	0.6	0.357143	0.214286	0.428571
387	9752	74	F	CAU	63	0.4	0.6	0.4	0.3	0.3
388	9758	43	M	CAU	33	0.666667	0.333333	0.25	0.416667	0.333333
389	9890	67	M	CAU	55	0.5	0.5	0.875	0	0.125
390	9923	16	F	MIX	10	0.714286	0.285714	0.571429	0.285714	0.142857
391	9958	54	M	CAU	43	0.545455	0.454545	0.461538	0.0769231	0.461538
392	9976	18	M	CAU	12	0.25	0.75	0.75	0	0.25
393	9982	19	F	CAU	13	0.375	0.625	0.857143	0	0.142857
394	9984	62	M	MIE	55	0.8	0.2	0.875	0.0625	0.0625
395	10012	20	F	CAU	13	0.6	0.4	0.857143	0.0714286	0.0714286
396	10044	48	M	CAU	38	0.833333	0.166667	0.875	0	0.125
397	10056	19	M	ASI	13	0.428571	0.571429	0.9	0.1	0
398	10071	56	M	CAU	44	0.583333	0.416667	0.928571	0.0714286	0
399	10100	76	F	CAU	65	0.75	0.25	0.666667	0.222222	0.111111
400	10125	13	M	CAU	7	0.428571	0.571429	0.875	0.125	0
401	10141	60	M	CAU	48	0.333333	0.666667	0.333333	0.5	0.166667
402	10166	22	F	CAU	17	0.125	0.875	0.5	0	0.5
403	10179	24	F	CAU	13	0.4	0.6	0.909091	0	0.0909091
404	10203	21	M	CAU	15	0.538462	0.461538	0.333333	0.5	0.166667
405	10296	21	F	CAU	16	0.333333	0.666667	0.5	0.25	0.25
406	10390	43	F	CAU	35	0.75	0.25	0.9	0.1	0
407	10422	23	M	CAU	17	0.666667	0.333333	0.428571	0.142857	0.428571
408	10460	19	F	CAU	14	0.142857	0.857143	0.285714	0.142857	0.571429
409	10465	24	F	CAU	15	0.545455	0.454545	0.466667	0.266667	0.266667
410	10483	11	M	CAU	5	0.4	0.6	0.642857	0.142857	0.214286
411	10493	15	F	CAU	10	0.25	0.75	0.5	0	0.5
412	10496	19	M	CAU	13	0.25	0.75	0.333333	0	0.666667
413	10500	20	F	EAS	15	0.5	0.5	0.555556	0.111111	0.333333
414	10511	62	M	CAU	51	0.466667	0.533333	0.666667	0.333333	0
415	10550	18	M	CAU	12	0.461538	0.538462	0.454545	0.0909091	0.454545
416	10556	12	M	CAU	6	0.928571	0.0714286	0.545455	0.0909091	0.363636
417	10610	64	M	CAU	53	0.538462	0.461538	0.416667	0.25	0.333333
418	10657	19	F	CAU	13	0.4	0.6	0.0909091	0.545455	0.363636
419	10679	22	F	CAU	16	0.5	0.5	0.923077	0	0.0769231
420	10681	13	F	CAU	6	0.384615	0.615385	0.272727	0.454545	0.272727
421	10701	14	M	CAU	8	0.5	0.5	0.3	0.3	0.4
422	10705	23	F	CAU	18	0.0769231	0.923077	0.5	0	0.5
423	10707	10	F	EAS	5	0.2	0.8	0.142857	0.571429	0.285714
424	10724	20	M	CAU	13	0.4	0.6	0.2	0.6	0.2
425	10788	22	M	CAU	13	0.666667	0.333333	0.4	0.4	0.2
426	10824	22	M	EAS	14	0.333333	0.666667	0.1875	0.5	0.3125
427	10833	13	F	ASI	5	0.6	0.4	0.333333	0.333333	0.333333
428	10837	12	F	EAS	6	0.428571	0.571429	0.157895	0.421053	0.421053
429	10842	13	F	EAS	7	0	1	0	0.222222	0.777778
430	10850	59	F	CAU	48	0.444444	0.555556	0.8	0	0.2
431	10863	46	F	CAU	34	0.333333	0.666667	0.8	0.2	0
432	10870	55	M	CAU	44	0.615385	0.384615	0.0769231	0.461538	0.461538
433	10888	50	F	CAU	41	0.266667	0.733333	0.555556	0.222222	0.222222
434	10921	48	F	ASI	35	0	1	0.466667	0	0.533333
435	10924	12	M	CAU	6	0.714286	0.285714	0.857143	0.142857	0
436	10933	19	F	ASI	13	0.857143	0.142857	0.333333	0.5	0.166667
437	10939	10	M	EAS	4	0.5	0.5	0.666667	0.166667	0.166667
438	10974	21	M	EAS	18	0.3	0.7	0.5	0.5	0
439	11003	47	F	CAU	37	0.4	0.6	0.642857	0.0714286	0.285714
440	11021	20	M	MIE	14	0.4	0.6	0.666667	0.238095	0.0952381
441	11057	74	M	CAU	63	0.4	0.6	0.25	0.25	0.5
442	11232	23	M	CAU	15	0.3	0.7	0	0.333333	0.666667
443	11238	59	F	CAU	48	0.416667	0.583333	0.0909091	0.181818	0.727273
444	11288	22	M	EAS	16	0.363636	0.636364	0.833333	0	0.166667
445	11299	22	F	EAS	17	0.642857	0.357143	0.545455	0.181818	0.272727
446	11353	10	F	CAU	5	0.5	0.5	0.3125	0.125	0.5625
447	11401	57	F	CAU	46	0.666667	0.333333	0.5	0.166667	0.333333
448	11467	56	M	CAU	44	0.666667	0.333333	0.857143	0	0.142857
449	11588	46	M	CAU	35	0.25	0.75	0.4	0	0.6
450	11593	56	M	CAU	44	0.6	0.4	0.888889	0.111111	0
451	11608	60	M	CAU	49	0.428571	0.571429	1	0	0
452	11622	50	F	CAU	40	0.333333	0.666667	0	0.363636	0.636364
453	11690	43	M	CAU	32	1	0	0.571429	0.142857	0.285714
454	11692	47	F	CAU	35	0.1875	0.8125	0.5	0	0.5
455	11739	21	M	CAU	19	0	1	0.461538	0.0769231	0.461538
456	11741	11	M	CAU	5	0.533333	0.466667	0.777778	0.111111	0.111111
457	11750	10	F	CAU	5	0.166667	0.833333	0	0.25	0.75
458	11786	15	F	MIX	9	0.4	0.6	0.75	0	0.25
459	11811	50	M	CAU	38	0.636364	0.363636	0.333333	0.4	0.266667
460	11871	63	F	CAU	52	0.176471	0.823529	0.142857	0.285714	0.571429
461	11878	11	F	EAS	5	0.8	0.2	0.666667	0.333333	0
462	11933	18	M	MIX	11	0.6	0.4	0.714286	0.142857	0.142857
463	11939	20	F	CAU	9	0.142857	0.857143	0.428571	0.142857	0.428571
464	11953	22	F	CAU	17	0.571429	0.428571	0.857143	0	0.142857
465	11957	21	F	EAS	16	0.454545	0.545455	0.4	0.2	0.4
466	11987	12	F	CAU	6	0.545455	0.454545	0.466667	0.2	0.333333
467	12035	50	M	EAS	40	0.5	0.5	0.5	0.1875	0.3125
468	12079	19	M	CAU	13	0.538462	0.461538	0.818182	0.0909091	0.0909091
469	12118	15	F	CAU	8	0.333333	0.666667	0.75	0.0833333	0.166667
470	12139	20	F	CAU	15	0.166667	0.833333	0.5	0	0.5
471	12195	45	M	CAU	41	0.666667	0.333333	0.5	0.375	0.125
472	12224	16	M	CAU	10	0.8	0.2	0.333333	0	0.666667
473	12233	60	M	EAS	53	0.363636	0.636364	0.857143	0	0.142857
474	12250	22	F	CAU	16	0.5	0.5	0.444444	0	0.555556
475	12301	12	F	EAS	6	0.285714	0.714286	0.2	0.4	0.4
476	12327	65	F	CAU	54	0.444444	0.555556	0.5	0	0.5
477	12336	12	M	CAU	6	0.333333	0.666667	0.133333	0.2	0.666667
478	12338	19	M	EAS	14	0.75	0.25	0.9	0	0.1
479	12350	20	M	CAU	15	0.5	0.5	0.375	0.5	0.125
480	12357	13	M	EAS	8	0.571429	0.428571	0.5	0.166667	0.333333
481	12375	23	M	CAU	17	0.692308	0.307692	0.636364	0.272727	0.0909091
482	12417	23	M	CAU	16	0.5	0.5	0.25	0.25	0.5
483	12430	12	F	CAU	6	0.5	0.5	0.25	0.5	0.25
484	12435	10	F	CAU	5	0.294118	0.705882	0	0.555556	0.444444
485	12446	48	M	CAU	37	0.75	0.25	0.333333	0.166667	0.5
486	12536	24	F	CAU	16	0.5	0.5	0.153846	0.461538	0.384615
487	12561	12	F	CAU	7	0.333333	0.666667	0.5	0.5	0
488	12601	24	F	CAU	17	0	1	0.375	0.25	0.375
489	12623	21	M	EAS	16	0.714286	0.285714	0.705882	0.117647	0.176471
490	12643	12	M	EAS	6	0.461538	0.538462	0	0.2	0.8
491	12647	11	M	CAU	5	0.5	0.5	0.2	0.4	0.4
492	12654	11	M	CAU	5	0.9	0.1	0.5	0.428571	0.0714286
493	12679	80	M	CAU	70	0.666667	0.333333	0.875	0.125	0
494	12737	14	M	CAU	9	0.4	0.6	0.111111	0.222222	0.666667
495	12743	15	M	EAS	9	0.444444	0.555556	0.764706	0.0588235	0.176471
496	12761	71	F	CAU	58	0.230769	0.769231	0.272727	0.454545	0.272727
497	12781	23	M	CAU	17	0.5	0.5	0	0.6	0.4
498	12820	19	F	CAU	14	0.416667	0.583333	0.333333	0.5	0.166667
499	12849	24	M	CAU	20	0.571429	0.428571	0.857143	0	0.142857
500	12853	24	M	CAU	16	0.2	0.8	0.333333	0.444444	0.222222
501	12881	24	F	CAU	16	0.571429	0.428571	0.714286	0	0.285714
502	12983	12	F	CAU	5	0.428571	0.571429	0.285714	0.285714	0.428571
503	12987	19	M	CAU	14	0.333333	0.666667	0.5	0.5	0
504	12988	19	M	CAU	14	0.555556	0.444444	0.733333	0.133333	0.133333
505	12991	21	M	CAU	16	0.411765	0.588235	0.428571	0	0.571429
506	13011	21	F	CAU	15	0.5	0.5	0.166667	0	0.833333
507	13013	11	F	CAU	6	0.166667	0.833333	0.25	0.375	0.375
508	13021	50	F	CAU	40	0.357143	0.642857	0.615385	0.0769231	0.307692
509	13043	14	F	CAU	9	0.125	0.875	0.666667	0	0.333333
510	13087	20	F	CAU	14	0.666667	0.333333	0.375	0.5	0.125
511	13088	16	F	CAU	8	0.5	0.5	0.642857	0.357143	0
512	13089	16	M	CAU	10	0.285714	0.714286	0.142857	0.142857	0.714286
513	13105	63	M	CAU	53	0.583333	0.416667	0.0769231	0.307692	0.615385
514	13111	59	M	CAU	47	0.5	0.5	0.555556	0.222222	0.222222
515	13115	12	M	CAU	6	0.666667	0.333333	0.125	0.375	0.5
516	13127	22	M	CAU	19	0.285714	0.714286	0.833333	0	0.166667
517	13159	64	F	CAU	54	0.111111	0.888889	0.6	0	0.4
518	13167	20	M	EAS	15	0.5	0.5	0.833333	0	0.166667
519	13174	16	M	CAU	10	0.2	0.8	0.444444	0.111111	0.444444
520	13233	10	M	CAU	5	0.533333	0.466667	0.111111	0.333333	0.555556
521	13269	15	M	MIE	9	0.3	0.7	0.5	0	0.5
522	13317	44	F	CAU	33	0.666667	0.333333	0.454545	0.363636	0.181818
523	13366	14	F	CAU	9	0.4	0.6	0.666667	0.111111	0.222222
524	13432	22	M	CAU	16	0.285714	0.714286	0.571429	0.285714	0.142857
525	13478	64	M	CAU	53	0.9	0.1	0.25	0.5	0.25
526	13491	55	F	CAU	44	0.8	0.2	0.578947	0.263158	0.157895
527	13513	15	M	EAS	9	0.307692	0.692308	0.230769	0.384615	0.384615
528	13522	21	F	CAU	13	0.764706	0.235294	0.444444	0.222222	0.333333
529	13531	23	F	CAU	17	0.5	0.5	0.75	0	0.25
530	13557	15	M	EAS	9	0.428571	0.571429	0.5	0.0833333	0.416667
531	13658	14	M	CAU	8	0.6	0.4	0.214286	0.357143	0.428571
532	13683	21	F	CAU	16	0.6	0.4	0.666667	0.333333	0
533	13722	22	F	CAU	16	0.75	0.25	1	0	0
534	13774	51	F	CAU	40	0.466667	0.533333	0.333333	0.222222	0.444444
535	13784	57	F	CAU	46	0.333333	0.666667	0.4	0.2	0.4
536	13815	52	F	CAU	40	0.4	0.6	0.2	0.4	0.4
537	13819	24	M	MIE	17	0.4	0.6	0.923077	0	0.0769231
538	13823	68	F	CAU	57	0.777778	0.222222	0.5	0	0.5
539	13854	15	M	CAU	7	0.2	0.8	0.153846	0.307692	0.538462
540	13877	11	M	EAS	6	0.538462	0.461538	0.416667	0.166667	0.416667
541	13947	24	F	CAU	17	0.555556	0.444444	0.5	0.5	0
542	14026	43	F	CAU	33	0.5	0.5	0.333333	0.222222	0.444444
543	14044	56	F	CAU	45	0.5	0.5	0.666667	0	0.333333
544	14058	15	F	ASI	8	0.5	0.5	0.428571	0.428571	0.142857
545	14080	43	M	CAU	35	0.5	0.5	0.666667	0.2	0.133333
546	14118	12	M	CAU	6	0.545455	0.454545	0.8	0.0666667	0.133333
547	14127	14	F	CAU	8	0.5	0.5	0.625	0.125	0.25
548	14152	21	M	ASI	13	0.857143	0.142857	0.571429	0.285714	0.142857
549	14185	40	M	CAU	29	0.6875	0.3125	0.727273	0.181818	0.0909091
550	14190	16	F	CAU	7	0.571429	0.428571	0	0.428571	0.571429
551	14194	71	F	CAU	60	0.142857	0.857143	0.416667	0.166667	0.416667
552	14208	23	M	ASI	22	1	0	0.8	0.2	0
553	14217	82	M	CAU	75	0.375	0.625	0.636364	0	0.363636
554	14256	58	M	CAU	45	0.222222	0.777778	0.333333	0.2	0.466667
555	14314	65	F	CAU	55	0.285714	0.714286	0.285714	0.571429	0.142857
556	14367	23	M	CAU	17	0.714286	0.285714	0.6	0.4	0
557	14383	83	F	CAU	78	0.5	0.5	0.5	0.5	0
558	14389	21	M	CAU	12	0.5	0.5	0.333333	0.555556	0.111111
559	14448	22	F	CAU	16	0.5	0.5	0.444444	0.333333	0.222222
560	14463	41	F	CAU	30	0.533333	0.466667	0.818182	0.0909091	0.0909091
561	14466	65	F	CAU	52	0.571429	0.428571	0.666667	0.166667	0.166667
562	14588	63	M	CAU	52	0.538462	0.461538	0.7	0.1	0.2
563	14609	66	F	CAU	56	0.777778	0.222222	0.4	0.2	0.4
564	14610	76	M	CAU	66	0.714286	0.285714	0.285714	0.285714	0.428571
565	14647	58	M	CAU	57	0.666667	0.333333	0.5	0.2	0.3
566	14665	19	M	CAU	12	0.428571	0.571429	0.5	0.333333	0.166667
567	14722	53	F	CAU	43	0.666667	0.333333	0.533333	0.0666667	0.4
568	14753	54	M	CAU	43	0.8	0.2	0.777778	0.111111	0.111111
569	14799	20	M	CAU	15	0.714286	0.285714	1	0	0
570	14804	15	M	CAU	10	0.666667	0.333333	0.8	0	0.2
571	14836	85	F	CAU	74	0.363636	0.636364	0.615385	0.0769231	0.307692
572	14856	21	F	CAU	15	0.714286	0.285714	0.5	0.333333	0.166667
573	14909	19	M	CAU	14	0.166667	0.833333	0.25	0.166667	0.583333
574	14918	21	F	CAU	14	0.4	0.6	0.222222	0.444444	0.333333
575	14949	63	F	CAU	52	0.461538	0.538462	0.692308	0.153846	0.153846
576	15013	54	F	EAS	42	0.333333	0.666667	0.0714286	0.571429	0.357143
577	15080	57	M	CAU	44	0.75	0.25	0.615385	0.307692	0.0769231
578	15085	24	F	CAU	17	0.538462	0.461538	0.272727	0.545455	0.181818
579	15137	62	F	CAU	52	0.363636	0.636364	0.307692	0.307692	0.384615
580	15191	13	M	MIX	6	0.5	0.5	0.428571	0.142857	0.428571
581	15214	43	F	CAU	36	1	0	0.428571	0	0.571429
582	15268	24	M	CAU	17	0.857143	0.142857	0.5	0	0.5
583	15279	23	M	CAU	16	0.222222	0.777778	0.4	0.133333	0.466667
584	15334	15	F	CAU	10	0.416667	0.583333	0.583333	0.416667	0
585	15341	46	F	CAU	35	0.5625	0.4375	0.3	0.2	0.5
586	15343	47	M	MIX	36	0.571429	0.428571	0.857143	0.142857	0
587	15383	54	F	CAU	42	0.25	0.75	0	0.333333	0.666667
588	15411	14	M	ASI	8	0.769231	0.230769	0.666667	0.25	0.0833333
589	15434	43	F	EAS	40	0.666667	0.333333	1	0	0
590	15465	67	F	CAU	54	0.538462	0.461538	0.5	0.25	0.25
591	15559	19	F	EAS	13	0.666667	0.333333	0.4	0.4	0.2
592	15567	56	M	CAU	45	0.571429	0.428571	1	0	0
593	15701	63	M	CAU	52	0.8	0.2	0.666667	0.222222	0.111111
594	15708	71	M	CAU	61	0.75	0.25	0.875	0	0.125
595	15714	50	F	CAU	38	0.727273	0.272727	0.615385	0.153846	0.230769
596	15788	20	F	CAU	14	0.5	0.5	0.666667	0.111111	0.222222
597	15801	15	F	CAU	7	0.333333	0.666667	0	0.5	0.5
598	15818	11	M	EAS	5	0.625	0.375	0.333333	0.166667	0.5
599	15867	73	M	CAU	63	0.5	0.5	0.5	0.125	0.375
600	15920	46	M	CAU	36	0.5	0.5	0.5	0	0.5
601	15922	52	M	EAS	41	0.583333	0.416667	0.818182	0	0.181818
602	15991	55	M	CAU	44	0.857143	0.142857	0.428571	0.142857	0.428571
603	16148	21	M	CAU	20	0.5	0.5	0.666667	0	0.333333
604	16198	57	F	CAU	47	0.25	0.75	0.333333	0.5	0.166667
605	16203	79	F	CAU	68	0.454545	0.545455	0.692308	0.153846	0.153846
606	16224	56	F	CAU	45	0.8	0.2	0.428571	0.142857	0.428571
607	16231	44	M	CAU	34	0.615385	0.384615	0.461538	0.307692	0.230769
608	16251	23	F	CAU	17	0.416667	0.583333	0.785714	0.0714286	0.142857
609	16311	13	M	CAU	8	0.5	0.5	0.125	0.25	0.625
610	16314	16	M	CAU	10	0.8125	0.1875	0.888889	0.111111	0
611	16341	63	F	CAU	52	0.6	0.4	0.555556	0.111111	0.333333
612	16350	21	M	EAS	15	0.230769	0.769231	0.454545	0.181818	0.363636
613	16422	10	M	CAU	5	0.636364	0.363636	0.538462	0.153846	0.307692
614	16427	16	F	CAU	10	0.25	0.75	0.214286	0.5	0.285714
615	16465	11	M	CAU	10	0.333333	0.666667	0.9	0	0.1
616	16511	48	M	EAS	38	0.5	0.5	0.333333	0.666667	0
617	16558	42	M	CAU	34	0.666667	0.333333	0.25	0.375	0.375
618	16568	14	M	CAU	8	0.428571	0.571429	0.285714	0.142857	0.571429
619	16575	13	M	CAU	6	0	1	0.1	0.2	0.7
620	16589	14	M	CAU	7	0.571429	0.428571	0.285714	0.142857	0.571429
621	16631	70	F	CAU	60	0.571429	0.428571	0.923077	0	0.0769231
622	16696	44	F	CAU	32	0.307692	0.692308	0	1	0
623	16721	21	F	CAU	15	0.3125	0.6875	0.25	0.125	0.625
624	16810	21	M	CAU	16	0.5	0.5	0.461538	0.230769	0.307692
625	16825	58	M	CAU	47	0.428571	0.571429	0.571429	0	0.428571
626	16892	14	F	CAU	8	0.6875	0.3125	0.777778	0.222222	0
627	16893	23	M	CAU	17	0.714286	0.285714	0.833333	0	0.166667
628	16895	16	M	CAU	11	0	1	0.777778	0.111111	0.111111
629	16896	14	M	CAU	9	0.272727	0.727273	0.538462	0.153846	0.307692
630	16897	12	M	CAU	7	0.636364	0.363636	0.333333	0.333333	0.333333
631	16933	12	M	ASI	6	0.8	0.2	0.866667	0.133333	0
632	16938	15	F	CAU	9	0.357143	0.642857	0.583333	0.25	0.166667
633	16977	60	F	CAU	49	0.583333	0.416667	0.692308	0.153846	0.153846
634	16994	11	M	CAU	9	0.222222	0.777778	0.294118	0.235294	0.470588
635	17026	12	M	CAU	7	0.625	0.375	0.166667	0.5	0.333333
636	17068	48	F	CAU	35	0.4	0.6	0.444444	0.333333	0.222222
637	17127	23	M	CAU	20	0.777778	0.222222	0.6	0.2	0.2
638	17154	21	F	CAU	16	0.727273	0.272727	0.416667	0.333333	0.25
639	17167	21	M	CAU	13	0.692308	0.307692	0	0.833333	0.166667
640	17176	20	F	CAU	15	0.363636	0.636364	0.692308	0	0.307692
641	17232	42	M	CAU	36	0.333333	0.666667	0.625	0.125	0.25
642	17255	21	M	CAU	15	0.461538	0.538462	0.454545	0.272727	0.272727
643	17286	62	F	CAU	51	0.857143	0.142857	0.555556	0.333333	0.111111
644	17288	48	M	CAU	38	0.583333	0.416667	0.846154	0	0.153846
645	17290	55	F	CAU	46	0.571429	0.428571	0.454545	0.0909091	0.454545
646	17330	12	F	ASI	7	0.625	0.375	0.333333	0.666667	0
647	17355	22	M	CAU	18	0.25	0.75	0.75	0	0.25
648	17418	73	M	EAS	63	0.647059	0.352941	0.625	0	0.375
649	17464	13	F	EAS	7	0.625	0.375	0.6	0.2	0.2
650	17495	16	F	CAU	7	0.125	0.875	0.5	0	0.5
651	17517	49	M	CAU	40	0.555556	0.444444	0.2	0	0.8
652	17526	43	F	CAU	33	0.363636	0.636364	0.875	0.0625	0.0625
653	17537	57	F	CAU	46	0.428571	0.571429	0.666667	0	0.333333
654	17584	23	F	CAU	16	0.5	0.5	0.7	0.1	0.2
655	17672	44	M	CAU	41	0.3	0.7	0.75	0	0.25
656	17716	23	F	EAS	16	0.444444	0.555556	0.4	0	0.6
657	17759	15	F	CAU	9	0.384615	0.615385	0.272727	0.272727	0.454545
658	17801	22	M	CAU	16	0.6	0.4	0.454545	0.272727	0.272727
659	17867	41	M	CAU	30	0.333333	0.666667	0.714286	0	0.285714
660	17901	40	F	CAU	29	0.538462	0.461538	0.416667	0.0833333	0.5
661	17908	23	F	CAU	16	0.2	0.8	0	0.285714	0.714286
662	17916	57	F	CAU	47	0.166667	0.833333	0.857143	0	0.142857
663	17927	12	F	CAU	6	0.285714	0.714286	0.285714	0.285714	0.428571
664	17931	22	F	ASI	16	0.545455	0.454545	0.230769	0.461538	0.307692
665	17959	42	F	ASI	32	0.3	0.7	0.785714	0.0714286	0.142857
666	17980	15	M	CAU	7	0.714286	0.285714	0.333333	0.5	0.166667
667	17984	21	F	CAU	16	0.615385	0.384615	0	0	1
668	18008	57	M	CAU	52	0.4	0.6	0.857143	0.142857	0
669	18129	55	F	CAU	44	0.384615	0.615385	0.636364	0.181818	0.181818
670	18172	52	F	CAU	47	0.714286	0.285714	0.7	0.2	0.1
671	18247	49	F	CAU	38	0.7	0.3	0.166667	0.666667	0.166667
672	18307	45	F	CAU	34	0.571429	0.428571	1	0	0
673	18332	13	F	CAU	8	0.214286	0.785714	0.5	0.166667	0.333333
674	18359	21	M	CAU	15	0.307692	0.692308	0.846154	0.0769231	0.0769231
675	18369	20	F	EAS	14	0.2	0.8	0.461538	0	0.538462
676	18375	16	F	PAC	8	0.384615	0.615385	0.230769	0.0769231	0.692308
677	18405	57	M	CAU	46	0.571429	0.428571	0.428571	0	0.571429
678	18430	18	F	CAU	12	0.3	0.7	0.75	0	0.25
679	18437	24	M	CAU	17	0.0833333	0.916667	1	0	0
680	18476	62	F	CAU	51	0.75	0.25	0.777778	0	0.222222
681	18491	49	M	CAU	37	1	0	0.6	0.2	0.2
682	18493	63	M	CAU	53	0.333333	0.666667	0.444444	0.222222	0.333333
683	18507	48	F	CAU	37	0.25	0.75	0.5	0.166667	0.333333
684	18520	42	M	CAU	35	0.636364	0.363636	0.769231	0.153846	0.0769231
685	18528	50	F	CAU	41	0.444444	0.555556	0.461538	0.153846	0.384615
686	18567	16	F	EAS	10	0.4	0.6	0.444444	0.222222	0.333333
687	18581	11	M	ASI	5	0.444444	0.555556	0.75	0.25	0
688	18589	16	F	CAU	7	0.3	0.7	0.25	0.125	0.625
689	18678	22	M	CAU	16	0.5	0.5	0.25	0.25	0.5
690	18787	14	F	CAU	7	0.384615	0.615385	0.25	0.25	0.5
691	18821	82	F	CAU	76	0.428571	0.571429	0.714286	0	0.285714
692	18848	60	F	CAU	49	0.5	0.5	1	0	0
693	18882	62	F	CAU	52	0.4	0.6	0.75	0	0.25
694	18906	61	M	CAU	49	0.375	0.625	0.833333	0.166667	0
695	18930	53	M	CAU	43	0.545455	0.454545	0.538462	0.461538	0
696	18965	12	F	CAU	6	0.727273	0.272727	0.5	0.333333	0.166667
697	18982	21	F	CAU	15	0.6	0.4	0.166667	0.166667	0.666667
698	18997	12	F	CAU	7	0.25	0.75	0.833333	0	0.166667
699	19030	43	F	CAU	32	0.166667	0.833333	0.166667	0.166667	0.666667
700	19036	60	M	CAU	50	0.416667	0.583333	0.363636	0.454545	0.181818
701	19105	12	M	CAU	6	0.0625	0.9375	0.4	0.2	0.4
702	19154	16	F	CAU	5	0.333333	0.666667	0.125	0.125	0.75
703	19189	42	M	CAU	30	0.642857	0.357143	0.416667	0.0833333	0.5
704	19191	49	F	CAU	38	0.333333	0.666667	0.333333	0.166667	0.5
705	19246	54	F	EAS	49	0.5	0.5	0.75	0.125	0.125
706	19254	20	M	CAU	15	0.571429	0.428571	0.35	0.35	0.3
707	19331	45	M	CAU	34	0.5	0.5	0.25	0.25	0.5
708	19336	42	M	CAU	31	0.909091	0.0909091	0.714286	0.0714286	0.214286
709	19386	58	M	CAU	46	0.4	0.6	0.666667	0.222222	0.111111
710	19392	43	M	CAU	33	0.6	0.4	0	0.5	0.5
711	19432	61	M	CAU	50	0.571429	0.428571	0.714286	0	0.285714
712	19507	20	M	CAU	15	0.5	0.5	0.25	0.5	0.25
713	19539	10	M	CAU	5	0.285714	0.714286	0.7	0.1	0.2
714	19578	59	M	CAU	46	0.333333	0.666667	0.0909091	0.272727	0.636364
715	19648	77	M	ASI	66	0.625	0.375	1	0	0
716	19656	76	F	CAU	64	0.666667	0.333333	0	0.2	0.8
717	19670	79	M	CAU	67	0.625	0.375	0	0.4	0.6
718	19687	63	M	CAU	53	0.625	0.375	0.5	0.5	0
719	19757	10	F	CAU	5	0.5	0.5	0.2	0.3	0.5
720	19817	24	F	CAU	20	0.4375	0.5625	0.444444	0.333333	0.222222

## Sheet: Ethnicity Code
Ethnicity	CODE
Caucasian	CAU
Asian	ASI
East Asian	EAS
Middle Eastern	MIE
Aboriginal	ABR
African	AFR
Pacific Islander	PAC
Hispanic	HIS
Mixed	MIX
Other	OTH
